# Supplementary material for: 7-(4-Methoxy­phen­yl)-5-methyl-9-phenyl-7H-pyrrolo[2′,3′:4,5]pyrimido[1,6-d]tetrazole
Source: Acta Crystallogr Sect E Struct Rep Online. 2009 Dec 19;66(Pt 1):o212–3. doi: 10.1107/S1600536809053653 (PMC2980237; doi:10.1107/S1600536809053653)
Supplement: Supplementary file 2 [file e-66-0o212-Isup2.hkl]

#
# h,k,l, Fc-squared, Fo-squared, sigma(Fo-squared) and status flag
#
data_I
_shelx_title ' R31 in P2(1)/n'
_shelx_refln_list_code          4
_shelx_F_calc_maximum      280.75
_exptl_crystal_F_000       744.00
_reflns_d_resolution_high  0.7107
 
loop_
 _symmetry_equiv_pos_as_xyz
 'x, y, z'
 '-x+1/2, y+1/2, -z+1/2'
 '-x, -y, -z'
 'x-1/2, -y-1/2, z-1/2'
 
_cell_length_a    13.7380
_cell_length_b     7.0320
_cell_length_c    19.4350
_cell_angle_alpha  90.000
_cell_angle_beta  110.217
_cell_angle_gamma  90.000
 
_shelx_F_squared_multiplier     1.000
 
loop_
 _refln_index_h
 _refln_index_k
 _refln_index_l
 _refln_F_squared_calc
 _refln_F_squared_meas
 _refln_F_squared_sigma
 _refln_observed_status
   2   0   0     3112.62     3265.05     25.16 o
   4   0   0       23.46       16.10      0.56 o
   6   0   0     2775.83     3045.54     22.97 o
   8   0   0      561.58      627.07      6.56 o
  10   0   0      756.40      725.45      8.67 o
  12   0   0       88.90       79.74      3.77 o
  14   0   0       29.75       36.20      4.86 o
  16   0   0       79.94      101.28      7.81 o
  18   0   0        8.54        6.80      4.49 o
   1   1   0     2021.68     2052.56     11.01 o
   2   1   0    21841.12    24389.54    129.30 o
   3   1   0     2630.71     2717.33     19.32 o
   4   1   0      339.77      309.33      2.22 o
   5   1   0       26.61       26.09      0.60 o
   6   1   0        6.10        3.06      0.39 o
   7   1   0      454.31      515.16      4.18 o
   8   1   0      974.79     1010.78      6.82 o
   9   1   0        3.31        1.99      0.53 o
  10   1   0      224.00      211.21      2.53 o
  11   1   0        0.22        0.00      0.77 o
  12   1   0       66.02       61.73      2.30 o
  13   1   0        6.33        6.30      1.39 o
  14   1   0       18.75       19.71      2.46 o
  15   1   0        0.01        0.00      2.06 o
  16   1   0       11.94       11.40      3.48 o
  17   1   0        2.85        0.55      3.28 o
  18   1   0        7.70        5.14      7.57 o
   0   2   0    78823.12    75296.95   1855.23 o
   1   2   0      526.03      522.34      4.06 o
   2   2   0     6673.31     6851.05     40.10 o
   3   2   0        1.38        0.63      0.43 o
   4   2   0      576.46      614.85      3.99 o
   5   2   0       77.03       86.71      1.14 o
   6   2   0      392.50      414.79      3.24 o
   7   2   0      808.15      871.01      6.03 o
   8   2   0       18.78       24.27      0.88 o
   9   2   0        7.94        6.17      0.60 o
  10   2   0      130.82      121.22      2.18 o
  11   2   0       30.19       30.47      1.55 o
  12   2   0       33.43       31.16      1.81 o
  13   2   0        8.83        5.06      1.29 o
  14   2   0        2.22        2.04      2.03 o
  15   2   0        1.96        0.00      2.38 o
  16   2   0       21.96       29.88      3.95 o
  17   2   0        5.20        9.74      3.43 o
   1   3   0       17.33       11.86      0.66 o
   2   3   0     1369.46     1370.66     10.03 o
   3   3   0        1.79        0.00      0.42 o
   4   3   0      155.74      144.76      1.57 o
   5   3   0      228.52      247.24      2.36 o
   6   3   0        6.26        7.91      0.57 o
   7   3   0        4.36        4.02      0.55 o
   8   3   0        2.08        1.01      0.50 o
   9   3   0       28.09       27.91      0.99 o
  10   3   0      123.19      113.04      2.24 o
  11   3   0       19.21       14.07      1.39 o
  12   3   0        9.07        9.01      1.48 o
  13   3   0        0.76        0.00      1.22 o
  14   3   0        2.94        1.27      1.54 o
  15   3   0        1.32        0.00      2.45 o
  16   3   0        1.60        2.20      2.72 o
  17   3   0        6.59        4.27      3.21 o
   0   4   0     6487.17     6394.40    160.57 o
   1   4   0     1979.95     1986.11     26.34 o
   2   4   0       18.42       12.45      0.50 o
   3   4   0       46.94       45.36      1.02 o
   4   4   0      117.22      126.37      1.80 o
   5   4   0      116.30      120.42      1.50 o
   6   4   0        0.01        0.02      0.46 o
   7   4   0      378.08      401.88      3.82 o
   8   4   0        3.00        4.16      0.66 o
   9   4   0       26.87       26.52      1.02 o
  10   4   0       29.96       36.09      1.42 o
  11   4   0       15.36       11.84      1.22 o
  12   4   0       34.25       29.58      1.74 o
  13   4   0        4.28        1.65      1.31 o
  14   4   0        0.08        1.24      1.37 o
  15   4   0        2.25        1.37      1.83 o
  16   4   0        9.86        9.11      4.01 o
   1   5   0       22.42       19.57      2.92 o
   2   5   0      261.18      262.41      2.75 o
   3   5   0        4.83        3.80      0.53 o
   4   5   0        8.07        4.67      0.67 o
   5   5   0        0.11        0.00      0.62 o
   6   5   0       58.55       58.25      1.45 o
   7   5   0        2.77        1.92      0.57 o
   8   5   0        0.00        0.00      0.59 o
   9   5   0        0.14        0.49      0.81 o
  10   5   0       62.29       59.93      2.16 o
  11   5   0       42.10       39.29      2.12 o
  12   5   0        9.58        9.64      1.71 o
  13   5   0        6.05        6.27      1.75 o
  14   5   0        1.32        0.00      1.75 o
  15   5   0        0.57        3.32      2.64 o
   0   6   0        5.87        0.00      4.18 o
   1   6   0      483.76      458.07     13.27 o
   2   6   0        6.43        3.76      0.67 o
   3   6   0        6.58        4.22      0.57 o
   4   6   0       31.16       31.12      1.04 o
   5   6   0        0.04        0.00      0.64 o
   6   6   0        4.13        3.14      0.83 o
   7   6   0       35.98       35.43      1.48 o
   8   6   0       59.21       59.22      2.17 o
   9   6   0        7.94        6.46      1.06 o
  10   6   0        0.10        0.15      1.22 o
  11   6   0        1.56        0.00      1.62 o
  12   6   0       20.43       18.82      1.90 o
  13   6   0        1.04        1.45      1.58 o
  14   6   0        8.73        8.31      2.09 o
   1   7   0       90.31       96.32      7.57 o
   2   7   0       61.62       50.66      4.13 o
   3   7   0        1.57        0.00      0.59 o
   4   7   0        0.74        0.00      0.68 o
   5   7   0        1.71        1.75      0.83 o
   6   7   0        0.20        0.03      0.97 o
   7   7   0       23.07       25.26      1.49 o
   8   7   0        1.54        0.00      1.27 o
   9   7   0        7.39        3.31      1.54 o
  10   7   0        8.50        4.49      1.83 o
  11   7   0       96.28      107.21      5.88 o
  12   7   0        0.09        0.00      2.05 o
   0   8   0       66.59       64.24      8.99 o
   1   8   0      151.70      127.96     15.48 o
   2   8   0        3.15        1.90      1.29 o
   3   8   0        5.75        4.93      0.88 o
   4   8   0        0.31        0.00      0.75 o
   5   8   0        8.37       10.20      1.06 o
   6   8   0       18.42       19.54      1.34 o
   7   8   0        0.06        0.00      1.12 o
   8   8   0       20.42       19.54      1.85 o
   9   8   0        0.47        0.00      1.52 o
  10   8   0        0.09        0.00      1.68 o
   1   9   0        2.73        1.26      4.43 o
   2   9   0       55.18       65.41     10.02 o
   3   9   0       20.59       22.86      2.13 o
   4   9   0        3.18        3.10      1.21 o
   5   9   0        2.05        0.88      1.14 o
   6   9   0        0.02        0.00      1.05 o
   7   9   0        1.30        3.32      1.41 o
 -17   0   1        4.36        3.42      3.99 o
 -15   0   1        9.59       12.35      3.95 o
 -13   0   1       64.55       59.19      4.03 o
 -11   0   1       36.36       36.06      2.08 o
  -9   0   1        0.46        0.02      0.58 o
  -7   0   1      308.16      317.32      4.05 o
  -5   0   1        0.07        0.28      0.30 o
  -3   0   1     3997.64     3981.42     30.53 o
  -1   0   1    15629.80     8766.26    232.70 o
   1   0   1    14845.87    16815.52    228.32 o
   3   0   1      792.57      869.75      6.91 o
   5   0   1       15.78        9.74      0.56 o
   7   0   1     3999.93     4399.91     36.00 o
   9   0   1      593.85      667.90      7.53 o
  11   0   1       73.90       71.07      3.10 o
  13   0   1       91.70       74.57      8.24 o
  15   0   1       30.42       27.72      4.88 o
  17   0   1        6.26        7.67      5.04 o
 -18   1   1        0.05        3.18      4.00 o
 -17   1   1        8.78       11.31      3.91 o
 -16   1   1       11.10       11.56      2.88 o
 -15   1   1       31.49       41.73      3.21 o
 -14   1   1       17.35       11.39      2.12 o
 -13   1   1        8.93        9.31      1.42 o
 -12   1   1        0.12        0.00      0.91 o
 -11   1   1       26.57       24.60      1.21 o
 -10   1   1        2.18        0.02      0.53 o
  -9   1   1       10.10       11.44      0.65 o
  -8   1   1      100.49      109.77      1.46 o
  -7   1   1      583.62      681.62      4.54 o
  -6   1   1       70.10       73.42      0.97 o
  -5   1   1      173.19      189.88      1.56 o
  -4   1   1       35.45       36.49      0.57 o
  -3   1   1       70.86       56.77      0.59 o
  -2   1   1     2364.62     2417.79     11.70 o
  -1   1   1      113.88       93.74      0.63 o
   0   1   1       68.07       56.77      0.77 o
   1   1   1     4519.72     4702.90     23.82 o
   2   1   1     6724.83     7036.70     37.06 o
   3   1   1      250.01      271.94      1.86 o
   4   1   1      321.28      307.03      2.38 o
   5   1   1     3545.65     3688.80     21.33 o
   6   1   1       42.93       38.14      0.80 o
   7   1   1      310.28      303.00      2.77 o
   8   1   1      528.66      547.19      4.34 o
   9   1   1      634.86      616.68      5.04 o
  10   1   1        6.35        3.85      0.77 o
  11   1   1      217.65      200.69      3.84 o
  12   1   1        7.39        5.38      1.31 o
  13   1   1        0.07        0.00      1.27 o
  14   1   1        7.27        3.91      1.55 o
  15   1   1        0.80        1.06      2.82 o
  16   1   1        4.04        1.11      2.99 o
  17   1   1       15.84       18.13      4.86 o
 -17   2   1        0.07        0.43      2.76 o
 -16   2   1        6.02        6.73      2.98 o
 -15   2   1       57.20       64.06      4.57 o
 -14   2   1       11.70        6.76      2.42 o
 -13   2   1        5.53        6.54      1.39 o
 -12   2   1      174.87      157.13      3.31 o
 -11   2   1       31.81       30.46      1.53 o
 -10   2   1       50.64       50.04      1.30 o
  -9   2   1        8.22        7.76      0.60 o
  -8   2   1       73.57       85.76      1.35 o
  -7   2   1      257.31      251.16      2.31 o
  -6   2   1     1519.28     1715.40     10.39 o
  -5   2   1      280.01      281.87      2.27 o
  -4   2   1      149.52      155.87      1.30 o
  -3   2   1      586.49      548.19      3.38 o
  -2   2   1       34.05       24.67      0.67 o
  -1   2   1    24770.19    26772.82    252.99 o
   0   2   1    18937.51    19358.31    765.75 o
   1   2   1     1520.16     1368.63     10.86 o
   2   2   1     2054.65     2071.68     12.64 o
   3   2   1      404.10      418.29      2.87 o
   4   2   1      752.46      751.56      5.07 o
   5   2   1      649.44      689.40      4.85 o
   6   2   1        1.04        1.48      0.41 o
   7   2   1     1987.37     2187.80     13.96 o
   8   2   1       51.39       51.66      1.13 o
   9   2   1       13.91       17.45      0.81 o
  10   2   1       39.39       35.85      1.37 o
  11   2   1       11.33        8.65      1.45 o
  12   2   1        6.79        4.48      1.37 o
  13   2   1       60.29       52.74      2.35 o
  14   2   1       11.96       10.83      1.98 o
  15   2   1        0.71        1.07      2.56 o
  16   2   1        4.61        0.40      4.12 o
  17   2   1        6.43       10.18      3.86 o
 -17   3   1       11.39       15.33      3.13 o
 -16   3   1        1.27        0.00      2.10 o
 -15   3   1       16.90       14.46      2.74 o
 -14   3   1       19.11       15.26      2.26 o
 -13   3   1       17.24       14.66      1.81 o
 -12   3   1       61.78       56.51      2.27 o
 -11   3   1        0.34        0.00      0.86 o
 -10   3   1       56.40       57.36      1.62 o
  -9   3   1        4.24        3.35      0.61 o
  -8   3   1       30.05       32.68      0.96 o
  -7   3   1        3.15        2.22      0.47 o
  -6   3   1      323.41      371.86      3.06 o
  -5   3   1      656.16      666.71      5.18 o
  -4   3   1      144.70      138.18      1.42 o
  -3   3   1      466.10      495.29      3.88 o
  -2   3   1      346.31      326.83      2.83 o
  -1   3   1      232.48      219.07      3.62 o
   0   3   1      224.58      224.28      6.17 o
   1   3   1      205.30      191.88      1.84 o
   2   3   1        1.07        1.14      0.35 o
   3   3   1     1116.63     1147.66      8.04 o
   4   3   1      355.59      361.72      3.09 o
   5   3   1     1864.87     1916.70     12.89 o
   6   3   1       28.21       35.84      0.90 o
   7   3   1       31.16       31.58      0.92 o
   8   3   1      296.06      300.39      3.13 o
   9   3   1      422.66      434.22      4.34 o
  10   3   1      141.74      138.18      2.54 o
  11   3   1      151.70      138.97      3.16 o
  12   3   1       10.68        6.17      1.37 o
  13   3   1        0.06        0.00      1.33 o
  14   3   1       11.80       11.05      2.25 o
  15   3   1        4.45        2.35      3.02 o
  16   3   1        0.29        0.00      2.81 o
  17   3   1        0.00        0.67      3.05 o
 -16   4   1        0.94        0.00      2.44 o
 -15   4   1       11.83       12.28      2.18 o
 -14   4   1        2.20        1.74      1.80 o
 -13   4   1       12.34        9.26      1.44 o
 -12   4   1      103.76      103.83      3.37 o
 -11   4   1        2.62        1.65      0.99 o
 -10   4   1       59.35       54.62      1.68 o
  -9   4   1       23.36       29.08      1.04 o
  -8   4   1      199.24      219.10      2.66 o
  -7   4   1      370.65      369.99      3.45 o
  -6   4   1      238.78      244.21      2.44 o
  -5   4   1       11.81       14.13      0.57 o
  -4   4   1        8.52       14.48      0.64 o
  -3   4   1      213.17      230.44      2.58 o
  -2   4   1       26.32       33.21      0.76 o
  -1   4   1      380.69      424.15      6.57 o
   0   4   1     2723.01     2678.03     49.55 o
   1   4   1        1.60        0.00      0.40 o
   2   4   1      433.91      481.41      4.52 o
   3   4   1       75.44       77.02      1.38 o
   4   4   1        0.01        0.00      0.42 o
   5   4   1       88.15       98.77      1.40 o
   6   4   1      174.13      188.57      2.21 o
   7   4   1      119.22      114.18      1.74 o
   8   4   1        1.65        0.00      0.63 o
   9   4   1       39.52       40.15      1.44 o
  10   4   1        4.07        2.10      0.95 o
  11   4   1       39.92       39.73      1.95 o
  12   4   1        0.17        0.00      1.13 o
  13   4   1        0.30        0.18      1.41 o
  14   4   1        7.44        8.14      1.63 o
  15   4   1        4.64        6.76      2.36 o
  16   4   1        0.09        2.71      2.20 o
 -15   5   1        6.66        7.49      2.48 o
 -14   5   1        0.62        0.00      1.56 o
 -13   5   1        8.59        5.01      1.85 o
 -12   5   1        3.98        5.78      1.56 o
 -11   5   1        1.14        0.00      1.18 o
 -10   5   1       55.71       62.74      2.18 o
  -9   5   1       28.32       30.79      1.31 o
  -8   5   1       17.95       13.08      0.84 o
  -7   5   1        0.23        0.00      0.57 o
  -6   5   1       34.29       35.24      1.27 o
  -5   5   1      400.95      393.70      4.34 o
  -4   5   1        9.31       10.37      0.67 o
  -3   5   1        0.70        0.67      0.44 o
  -2   5   1      121.68      126.95      1.61 o
  -1   5   1       16.31       12.09      2.72 o
   0   5   1      346.27      351.38     10.09 o
   1   5   1      112.25       91.02      1.72 o
   2   5   1        1.63        2.91      0.69 o
   3   5   1      116.71      118.22      1.82 o
   4   5   1       32.85       31.53      1.10 o
   5   5   1      259.10      262.94      3.56 o
   6   5   1        1.45        0.00      0.59 o
   7   5   1        2.56        2.10      0.69 o
   8   5   1       40.12       40.75      1.29 o
   9   5   1       42.94       48.78      1.69 o
  10   5   1      348.39      349.73      5.01 o
  11   5   1       83.15       81.98      3.83 o
  12   5   1        0.70        0.00      1.36 o
  13   5   1        7.99        6.05      1.94 o
  14   5   1        0.97        0.00      1.92 o
  15   5   1        0.04        4.81      2.80 o
 -14   6   1        2.33        0.30      1.87 o
 -13   6   1        6.28        8.46      1.70 o
 -12   6   1       21.79       25.50      1.99 o
 -11   6   1        0.20        0.00      1.07 o
 -10   6   1        0.47        0.04      1.22 o
  -9   6   1        9.40       10.91      1.26 o
  -8   6   1       49.93       54.21      1.94 o
  -7   6   1       61.08       62.98      1.92 o
  -6   6   1       12.31       12.01      1.05 o
  -5   6   1       46.80       49.96      1.48 o
  -4   6   1       29.94       29.99      1.05 o
  -3   6   1       43.00       46.17      1.24 o
  -2   6   1        3.28        2.02      0.62 o
  -1   6   1        2.64        0.00      3.02 o
   0   6   1      178.78      173.46      8.05 o
   1   6   1      305.32      286.55      8.72 o
   2   6   1       95.04       88.68      1.50 o
   3   6   1        7.59        5.13      0.68 o
   4   6   1        3.90        3.48      0.73 o
   5   6   1        9.63       10.01      0.96 o
   6   6   1       62.12       67.68      1.94 o
   7   6   1        3.36        4.00      0.96 o
   8   6   1        4.36        2.71      1.13 o
   9   6   1        3.77        1.64      1.00 o
  10   6   1        3.33        2.95      1.29 o
  11   6   1       63.17       77.05      2.79 o
  12   6   1        5.71        5.09      1.61 o
  13   6   1        1.05        0.00      1.67 o
  14   6   1        1.68        2.27      1.87 o
 -13   7   1       10.04       10.41      2.74 o
 -12   7   1        8.63        8.11      2.47 o
 -11   7   1        3.38        1.13      2.09 o
 -10   7   1      114.70      120.30      3.75 o
  -9   7   1       10.82        9.05      1.66 o
  -8   7   1       36.45       33.60      2.05 o
  -7   7   1        2.22        0.80      1.05 o
  -6   7   1        0.24        0.57      0.87 o
  -5   7   1        8.02        6.24      0.90 o
  -4   7   1        0.83        1.11      0.66 o
  -3   7   1        6.75        8.96      0.83 o
  -2   7   1        0.32        0.00      1.21 o
  -1   7   1        6.24        3.03      4.88 o
   0   7   1      108.89       98.84      6.54 o
   1   7   1        5.22        5.47      1.74 o
   2   7   1      141.80      142.01      2.32 o
   3   7   1       60.55       62.33      1.51 o
   4   7   1        0.13        0.00      0.74 o
   5   7   1       25.95       24.28      1.18 o
   6   7   1       23.72       23.44      1.38 o
   7   7   1        0.21        0.00      0.99 o
   8   7   1        9.56       10.54      1.63 o
   9   7   1        2.32        4.51      1.64 o
  10   7   1      242.60      268.13      5.64 o
  11   7   1       29.52       36.13      2.81 o
  12   7   1        0.37        0.00      2.16 o
 -10   8   1        6.31        6.95      1.88 o
  -9   8   1        6.62        5.19      1.65 o
  -8   8   1        0.58        0.26      1.29 o
  -7   8   1        4.98        4.16      1.22 o
  -6   8   1        1.82        0.40      0.96 o
  -5   8   1       58.49       60.34      1.74 o
  -4   8   1        0.30        1.05      0.89 o
  -3   8   1        1.98        0.09      1.08 o
  -2   8   1       16.48       14.92      3.27 o
  -1   8   1      108.63      113.99     14.06 o
   0   8   1        6.45        8.49      5.65 o
   1   8   1        0.64        0.00      3.56 o
   2   8   1       37.69       36.69      2.12 o
   3   8   1        7.50        6.14      0.94 o
   4   8   1        7.06        5.41      0.89 o
   5   8   1        2.03        0.98      0.92 o
   6   8   1       11.03        9.12      1.22 o
   7   8   1        7.54        6.56      1.35 o
   8   8   1        3.00        0.95      1.56 o
   9   8   1       12.11        9.36      1.89 o
  10   8   1        2.48        3.20      1.82 o
  -7   9   1        0.82        0.00      1.23 o
  -6   9   1        0.52        0.70      1.02 o
  -5   9   1        2.64        0.00      1.11 o
  -4   9   1        1.21        0.29      2.28 o
  -3   9   1        8.56        6.98      1.66 o
  -2   9   1       19.15       11.23      5.18 o
  -1   9   1       22.45       24.14      5.54 o
   0   9   1        7.05        0.00      3.93 o
   1   9   1        2.19        0.00      5.86 o
   2   9   1        0.63        0.00      5.43 o
   3   9   1        4.28        5.39      3.22 o
   4   9   1        3.95        3.26      1.05 o
   5   9   1        3.72        2.63      1.05 o
   6   9   1       29.69       30.95      1.68 o
   7   9   1        3.53        5.61      1.51 o
 -18   0   2        0.29        0.00      3.64 o
 -16   0   2       16.94       22.37      4.69 o
 -14   0   2        0.97        0.00      2.50 o
 -12   0   2       14.98       12.77      1.93 o
 -10   0   2       26.46       25.83      1.45 o
  -8   0   2      295.35      324.68      4.00 o
  -6   0   2     3258.94     3486.69     26.09 o
  -4   0   2       70.04       68.89      1.38 o
  -2   0   2       16.59        7.48      0.34 o
   0   0   2      642.77      624.73      9.60 o
   2   0   2     3576.28     3720.08     28.68 o
   4   0   2      314.66      319.92      3.03 o
   6   0   2     1204.27     1321.45     11.21 o
   8   0   2       45.26       46.04      1.55 o
  10   0   2      232.59      220.74      4.73 o
  12   0   2      129.96       94.89      6.29 o
  14   0   2        0.83        4.81      6.29 o
  16   0   2        6.29        1.24      3.79 o
 -18   1   2        0.41        2.14      5.40 o
 -17   1   2        1.06        5.86      3.43 o
 -16   1   2        1.13        3.25      2.44 o
 -15   1   2        2.65        2.03      1.94 o
 -14   1   2        9.53        7.66      1.97 o
 -13   1   2       56.46       53.98      2.17 o
 -12   1   2       26.83       20.68      1.34 o
 -11   1   2       28.77       28.59      1.17 o
 -10   1   2      174.66      176.44      2.15 o
  -9   1   2        0.25        0.18      0.42 o
  -8   1   2       27.44       30.76      0.83 o
  -7   1   2      239.71      288.51      2.41 o
  -6   1   2     3776.76     4117.24     22.06 o
  -5   1   2       32.59       34.08      0.61 o
  -4   1   2      232.40      239.04      1.71 o
  -3   1   2       33.82       30.40      0.43 o
  -2   1   2      411.27      374.16      2.04 o
  -1   1   2        7.63        6.63      0.19 o
   0   1   2     1111.98     1121.18      5.79 o
   1   1   2     4605.21     4692.24     24.84 o
   2   1   2       29.25       28.96      0.51 o
   3   1   2     3527.95     3487.66     20.02 o
   4   1   2     1484.98     1599.62      9.86 o
   5   1   2        4.36        9.84      0.48 o
   6   1   2      684.74      789.35      5.40 o
   7   1   2       73.82       78.10      1.35 o
   8   1   2      437.14      480.88      4.10 o
   9   1   2        0.12        1.01      0.55 o
  10   1   2      109.97       99.68      2.28 o
  11   1   2       12.62       10.16      1.54 o
  12   1   2       49.66       58.36      2.69 o
  13   1   2        7.09        6.66      1.62 o
  14   1   2        8.39        6.90      1.72 o
  15   1   2        0.16        0.00      2.27 o
  16   1   2       14.20        9.79      5.84 o
  17   1   2       15.10       18.55     11.91 o
 -18   2   2        1.61        0.00      2.97 o
 -17   2   2        0.51        0.00      2.37 o
 -16   2   2       12.13       12.62      3.19 o
 -15   2   2        2.26        2.20      2.52 o
 -14   2   2       26.73       29.59      2.69 o
 -13   2   2        7.85        8.41      1.33 o
 -12   2   2        0.00        0.00      0.92 o
 -11   2   2      120.07      116.15      2.47 o
 -10   2   2       17.95       15.95      0.80 o
  -9   2   2       84.55       88.91      1.47 o
  -8   2   2       75.73       86.92      1.40 o
  -7   2   2      227.65      235.66      2.24 o
  -6   2   2      387.79      389.81      2.97 o
  -5   2   2        8.62        6.88      0.38 o
  -4   2   2      447.46      438.25      2.82 o
  -3   2   2     2389.71     2351.90     13.54 o
  -2   2   2      642.76      620.80      4.14 o
  -1   2   2     2857.34     2903.06     20.82 o
   0   2   2    13437.88    14024.64    111.87 o
   1   2   2    10627.40    10995.30     66.32 o
   2   2   2     2926.75     2870.07     17.40 o
   3   2   2     1467.50     1426.69      8.74 o
   4   2   2      174.44      168.69      1.64 o
   5   2   2      118.61      115.50      1.38 o
   6   2   2     1563.07     1666.91     10.53 o
   7   2   2       55.48       67.34      1.27 o
   8   2   2      308.86      327.84      3.07 o
   9   2   2      159.79      167.87      2.22 o
  10   2   2      512.90      505.13      5.87 o
  11   2   2       97.77       98.11      2.70 o
  12   2   2       77.67       71.50      2.56 o
  13   2   2       49.30       44.93      2.59 o
  14   2   2        8.41       11.43      2.18 o
  15   2   2        8.74        1.74      3.44 o
  16   2   2        0.45        0.00      2.89 o
  17   2   2        1.61        3.95      4.50 o
 -17   3   2        4.60        0.99      2.58 o
 -16   3   2        0.18        2.14      2.26 o
 -15   3   2        2.00        2.20      2.00 o
 -14   3   2        3.31        5.36      1.73 o
 -13   3   2       25.31       25.57      2.34 o
 -12   3   2        2.93        0.00      1.01 o
 -11   3   2        0.26        0.00      0.81 o
 -10   3   2      244.81      256.73      3.54 o
  -9   3   2       59.77       65.05      1.47 o
  -8   3   2        1.21        0.22      0.46 o
  -7   3   2        0.06        0.00      0.42 o
  -6   3   2      626.37      638.19      4.78 o
  -5   3   2      256.93      295.44      2.63 o
  -4   3   2      605.73      719.45      5.16 o
  -3   3   2      134.88      137.64      1.44 o
  -2   3   2      213.62      224.17      2.09 o
  -1   3   2      126.29      126.90      1.26 o
   0   3   2     1772.98     1799.02     13.65 o
   1   3   2      238.61      252.05      2.30 o
   2   3   2     1251.86     1315.54      9.75 o
   3   3   2      110.70      116.69      1.35 o
   4   3   2       81.28       93.92      1.33 o
   5   3   2      401.42      393.75      3.38 o
   6   3   2      669.67      685.75      5.23 o
   7   3   2       10.33       10.01      0.68 o
   8   3   2       37.43       34.39      1.21 o
   9   3   2       70.99       67.59      1.74 o
  10   3   2      279.71      265.72      3.94 o
  11   3   2        4.94        1.28      1.22 o
  12   3   2       28.99       29.02      2.18 o
  13   3   2       10.01        8.18      1.73 o
  14   3   2        1.21        0.00      1.61 o
  15   3   2        0.74        0.00      2.54 o
  16   3   2        5.56        5.69      3.18 o
 -17   4   2        0.90        3.35      2.51 o
 -16   4   2        6.15        6.99      2.68 o
 -15   4   2        0.00        0.00      1.93 o
 -14   4   2        0.50        0.00      1.54 o
 -13   4   2       10.79       15.88      1.68 o
 -12   4   2       51.96       44.39      2.02 o
 -11   4   2       48.49       53.10      2.70 o
 -10   4   2       20.64       21.79      1.27 o
  -9   4   2       16.36       18.95      0.89 o
  -8   4   2       14.83       16.81      0.88 o
  -7   4   2      652.75      691.39      5.68 o
  -6   4   2       16.23       15.36      0.66 o
  -5   4   2      123.98      141.15      1.70 o
  -4   4   2       89.57       95.13      1.46 o
  -3   4   2      731.06      720.54      6.51 o
  -2   4   2     1153.76     1115.59      9.50 o
  -1   4   2     2053.33     2061.33     19.11 o
   0   4   2     1668.61     1664.87     14.71 o
   1   4   2     3223.30     3176.91     25.83 o
   2   4   2     1055.35     1020.00      9.30 o
   3   4   2        6.43        3.95      0.54 o
   4   4   2      125.27      103.92      1.40 o
   5   4   2        5.49        7.73      0.55 o
   6   4   2       21.65       25.44      0.89 o
   7   4   2       54.50       50.44      1.30 o
   8   4   2      103.93      106.28      2.08 o
   9   4   2        4.33        3.52      0.95 o
  10   4   2       48.74       53.28      1.91 o
  11   4   2       58.80       63.39      2.68 o
  12   4   2       67.83       68.76      2.70 o
  13   4   2       12.82       13.15      1.85 o
  14   4   2        4.19        4.45      1.86 o
  15   4   2        3.55        3.74      2.58 o
  16   4   2        0.54        0.00      2.02 o
 -16   5   2        0.77        1.02      2.71 o
 -15   5   2        0.81        1.18      2.21 o
 -14   5   2        3.54        4.26      2.05 o
 -13   5   2        5.92       10.88      1.73 o
 -12   5   2       17.94       18.58      1.93 o
 -11   5   2      119.78      122.37      3.11 o
 -10   5   2      144.81      160.12      3.27 o
  -9   5   2        0.59        0.00      0.69 o
  -8   5   2        2.32        4.06      0.66 o
  -7   5   2       24.54       26.22      1.07 o
  -6   5   2       41.20       37.36      1.34 o
  -5   5   2      267.79      254.08      3.09 o
  -4   5   2      246.38      269.79      3.17 o
  -3   5   2       90.08       86.77      1.45 o
  -2   5   2        0.02        0.00      0.38 o
  -1   5   2        0.57        0.94      0.50 o
   0   5   2      315.01      300.95      4.51 o
   1   5   2        2.54        2.37      0.44 o
   2   5   2      157.09      153.11      2.04 o
   3   5   2      147.46      138.18      2.13 o
   4   5   2       27.00       28.94      1.10 o
   5   5   2       94.40       92.67      2.12 o
   6   5   2        8.47        8.23      0.82 o
   7   5   2        4.13        2.81      0.68 o
   8   5   2       65.80       74.38      1.75 o
   9   5   2       87.22       85.15      2.43 o
  10   5   2      161.29      163.07      3.41 o
  11   5   2       12.55        9.51      1.59 o
  12   5   2        4.23        3.91      1.48 o
  13   5   2        8.76       11.38      1.95 o
  14   5   2        0.03        0.86      1.69 o
  15   5   2        6.19        5.11      3.77 o
 -14   6   2        6.90        6.80      2.25 o
 -13   6   2        9.31        5.57      1.54 o
 -12   6   2        2.59        1.03      1.42 o
 -11   6   2       46.88       51.37      2.05 o
 -10   6   2        1.24        0.00      1.20 o
  -9   6   2       21.70       18.93      1.72 o
  -8   6   2       16.65       18.20      1.36 o
  -7   6   2      276.88      276.38      4.09 o
  -6   6   2      119.18      124.99      2.97 o
  -5   6   2        8.65        9.64      0.86 o
  -4   6   2        2.33        1.57      0.77 o
  -3   6   2        0.58        0.89      0.51 o
  -2   6   2      162.08      152.76      2.05 o
  -1   6   2       91.47       85.74      2.41 o
   0   6   2      453.15      447.70     13.15 o
   1   6   2      677.24      637.11      5.91 o
   2   6   2       59.98       52.22      1.32 o
   3   6   2      146.78      152.48      2.37 o
   4   6   2       35.24       34.04      1.26 o
   5   6   2        2.73        0.15      0.81 o
   6   6   2        2.20        0.00      0.86 o
   7   6   2        3.77        0.92      1.00 o
   8   6   2        0.11        0.00      1.20 o
   9   6   2        0.02        0.00      1.12 o
  10   6   2        4.74        5.42      1.26 o
  11   6   2       13.54       15.04      1.74 o
  12   6   2        2.34        1.38      1.45 o
  13   6   2        0.73        0.00      1.64 o
 -13   7   2        5.07        6.33      2.53 o
 -12   7   2        0.20        0.00      2.03 o
 -11   7   2       65.35       59.84      3.18 o
 -10   7   2       37.75       31.25      2.31 o
  -9   7   2        0.57        0.00      1.30 o
  -8   7   2       16.89       11.80      1.41 o
  -7   7   2        8.84        9.10      1.14 o
  -6   7   2       48.98       50.05      1.65 o
  -5   7   2       49.82       49.84      1.51 o
  -4   7   2       17.57       16.70      0.91 o
  -3   7   2       11.14        8.90      0.75 o
  -2   7   2        7.18        5.69      1.23 o
  -1   7   2       62.63       60.65      5.45 o
   0   7   2       10.47        9.20      3.65 o
   1   7   2       60.21       62.43      1.77 o
   2   7   2        9.41        8.39      0.82 o
   3   7   2        7.83        7.81      0.87 o
   4   7   2       35.17       32.53      1.33 o
   5   7   2        9.97        7.90      1.05 o
   6   7   2        4.21        2.87      0.97 o
   7   7   2        1.48        1.84      1.10 o
   8   7   2       51.56       52.71      2.31 o
   9   7   2       91.75      101.81      3.91 o
  10   7   2        4.92        2.63      1.81 o
  11   7   2        4.94        6.75      3.39 o
  12   7   2        0.18        0.00      2.23 o
 -11   8   2        4.83        2.61      2.00 o
 -10   8   2        5.45        0.00      3.01 o
  -9   8   2        0.25        0.00      1.44 o
  -8   8   2        6.49        5.54      1.46 o
  -7   8   2       33.51       32.45      1.74 o
  -6   8   2       31.49       35.58      1.55 o
  -5   8   2       10.78       10.50      1.04 o
  -4   8   2        4.09        5.09      0.97 o
  -3   8   2        7.92        5.26      1.03 o
  -2   8   2       13.75       11.79      1.50 o
  -1   8   2        9.19       10.95      4.36 o
   0   8   2       17.53       10.75      5.55 o
   1   8   2        2.56        5.14      5.09 o
   2   8   2        1.06        0.00      0.96 o
   3   8   2        2.61        1.66      0.84 o
   4   8   2        0.27        0.00      0.85 o
   5   8   2        4.49        4.68      1.03 o
   6   8   2       13.19       17.27      1.42 o
   7   8   2        7.80       10.25      1.62 o
   8   8   2       17.18       19.02      2.34 o
   9   8   2        1.32        2.47      1.69 o
  10   8   2        5.33        6.42      2.16 o
  -7   9   2        1.13        0.00      1.21 o
  -6   9   2        5.42        4.49      1.09 o
  -5   9   2        6.82        4.66      1.08 o
  -4   9   2        9.94        8.36      2.07 o
  -3   9   2        0.09        0.52      2.28 o
  -2   9   2        1.75        0.00      7.69 o
  -1   9   2       16.79       10.42      5.28 o
   0   9   2        1.32        0.00      5.04 o
   1   9   2        0.67        0.00      5.24 o
   2   9   2       27.12       40.07      8.84 o
   3   9   2       17.54       17.58      1.47 o
   4   9   2        3.84        2.13      1.12 o
   5   9   2        0.76        0.00      0.96 o
   6   9   2        0.88        1.27      1.20 o
 -17   0   3        6.41        8.28      4.17 o
 -15   0   3       10.67       25.53      4.45 o
 -13   0   3        0.56        0.91      1.89 o
 -11   0   3      561.50      520.16      6.58 o
  -9   0   3      790.61      812.88      8.56 o
  -7   0   3      947.54     1079.70      9.38 o
  -5   0   3      797.43      840.90      6.67 o
  -3   0   3      241.84      221.68      2.08 o
  -1   0   3    19546.85    21973.96    169.19 o
   1   0   3    11034.85    11553.27     92.89 o
   3   0   3     1180.08     1158.58      9.61 o
   5   0   3      807.19      828.59      7.80 o
   7   0   3        8.94       10.92      0.97 o
   9   0   3     1464.08     1367.28     15.50 o
  11   0   3      110.17      100.94      4.29 o
  13   0   3       28.37       34.41      4.79 o
  15   0   3       17.72       15.35      4.36 o
  17   0   3       11.10       10.41      4.64 o
 -18   1   3        5.43        0.00      2.82 o
 -17   1   3       14.35       19.99      4.15 o
 -16   1   3        5.70        6.50      2.67 o
 -15   1   3        5.44        5.86      2.04 o
 -14   1   3        0.26        0.00      1.61 o
 -13   1   3       61.10       46.15      2.42 o
 -12   1   3        0.78        0.43      0.84 o
 -11   1   3      124.84      119.94      2.05 o
 -10   1   3       76.74       76.08      1.38 o
  -9   1   3      353.44      357.65      3.31 o
  -8   1   3        1.75        1.56      0.38 o
  -7   1   3      185.73      192.64      1.80 o
  -6   1   3        3.33        0.64      0.35 o
  -5   1   3      359.45      379.55      2.51 o
  -4   1   3       11.32       16.64      0.38 o
  -3   1   3      338.11      321.12      1.87 o
  -2   1   3      607.51      603.19      3.31 o
  -1   1   3       11.09       12.79      0.26 o
   0   1   3      316.18      316.26      1.98 o
   1   1   3    13585.60    14275.71     79.26 o
   2   1   3     2773.03     2764.12     15.56 o
   3   1   3     3545.30     3706.74     22.48 o
   4   1   3      102.86       91.43      1.14 o
   5   1   3     1614.48     1810.58     10.74 o
   6   1   3       23.11       19.68      0.70 o
   7   1   3      288.72      252.80      2.59 o
   8   1   3       61.11       69.10      1.47 o
   9   1   3      220.02      213.14      2.74 o
  10   1   3      139.19      126.01      2.82 o
  11   1   3        7.10        0.00      1.29 o
  12   1   3        1.70        0.00      1.45 o
  13   1   3       17.51       15.77      2.32 o
  14   1   3        2.10        0.00      1.93 o
  15   1   3        0.93        0.00      2.31 o
  16   1   3        0.15        0.00      3.02 o
  17   1   3       69.88       89.79      8.27 o
 -18   2   3        5.85        3.13      3.40 o
 -17   2   3       36.61       41.71      5.07 o
 -16   2   3        5.02        4.17      2.91 o
 -15   2   3        3.94        5.42      2.32 o
 -14   2   3        1.10        0.00      1.58 o
 -13   2   3       12.95       11.01      1.66 o
 -12   2   3        4.40        4.36      1.02 o
 -11   2   3      108.13      104.28      2.48 o
 -10   2   3       20.48       27.60      0.93 o
  -9   2   3      132.60      129.70      1.84 o
  -8   2   3      302.70      313.85      2.73 o
  -7   2   3      734.75      816.77      5.22 o
  -6   2   3      207.11      233.23      1.99 o
  -5   2   3     1657.82     1867.10     10.76 o
  -4   2   3       19.35       18.98      0.45 o
  -3   2   3      113.09      129.17      1.11 o
  -2   2   3     5054.09     5090.55     28.96 o
  -1   2   3    12217.19    12812.34     77.26 o
   0   2   3     6605.80     6900.22     40.24 o
   1   2   3        5.92        5.63      0.30 o
   2   2   3     1402.60     1389.53      8.23 o
   3   2   3       24.99       21.16      0.55 o
   4   2   3      488.86      502.72      3.97 o
   5   2   3       46.36       47.62      0.97 o
   6   2   3      433.37      432.80      3.50 o
   7   2   3      107.70      114.48      1.62 o
   8   2   3        0.35        0.51      0.50 o
   9   2   3      351.41      353.94      4.46 o
  10   2   3       76.50       66.39      2.14 o
  11   2   3       16.35       19.47      1.56 o
  12   2   3        0.01        0.25      1.16 o
  13   2   3        0.70        1.58      1.42 o
  14   2   3        0.06        0.00      1.58 o
  15   2   3        3.67        4.71      2.77 o
  16   2   3        1.85        0.00      3.02 o
 -17   3   3       28.96       33.01      3.53 o
 -16   3   3        2.79        4.89      2.34 o
 -15   3   3       18.74       14.14      2.36 o
 -14   3   3        0.62        0.00      1.58 o
 -13   3   3        5.68        3.99      1.23 o
 -12   3   3      117.14      105.98      2.73 o
 -11   3   3      352.47      341.20      4.15 o
 -10   3   3       37.14       37.09      1.26 o
  -9   3   3      120.73      126.39      1.90 o
  -8   3   3       24.36       31.83      0.96 o
  -7   3   3      100.84       98.60      1.40 o
  -6   3   3      298.81      317.56      2.86 o
  -5   3   3       25.09       33.32      0.78 o
  -4   3   3      368.05      373.39      2.98 o
  -3   3   3        0.16        0.00      0.29 o
  -2   3   3     1432.25     1484.55     10.87 o
  -1   3   3        3.65        3.86      0.33 o
   0   3   3      134.93      149.12      1.57 o
   1   3   3     1102.96     1089.93      8.86 o
   2   3   3       21.02       18.38      0.51 o
   3   3   3     1388.46     1397.33      9.84 o
   4   3   3     1493.52     1451.87     10.37 o
   5   3   3       39.75       32.91      0.90 o
   6   3   3       25.31       23.66      0.93 o
   7   3   3      164.13      152.44      2.07 o
   8   3   3        0.96        1.24      0.58 o
   9   3   3       26.95       30.53      1.61 o
  10   3   3      329.39      307.62      4.83 o
  11   3   3       75.82       64.99      2.46 o
  12   3   3       18.32       13.75      1.89 o
  13   3   3       10.51        7.37      1.73 o
  14   3   3        9.01        6.94      2.26 o
  15   3   3        0.63        0.00      2.43 o
  16   3   3        7.44        6.07      3.26 o
 -17   4   3        2.11        1.28      2.34 o
 -16   4   3        9.16       14.65      2.91 o
 -15   4   3       14.49       18.13      2.95 o
 -14   4   3        6.62        7.14      1.81 o
 -13   4   3        2.46        0.05      1.20 o
 -12   4   3       75.76       76.70      2.49 o
 -11   4   3        9.57       10.16      1.17 o
 -10   4   3       36.15       34.44      1.42 o
  -9   4   3      179.28      170.68      2.56 o
  -8   4   3      145.93      147.40      2.09 o
  -7   4   3        0.95        0.00      0.50 o
  -6   4   3       65.17       71.11      1.18 o
  -5   4   3       94.88      113.95      1.62 o
  -4   4   3       10.66       10.03      0.61 o
  -3   4   3      902.01      891.42      7.20 o
  -2   4   3     1412.07     1358.78     11.47 o
  -1   4   3     4583.67     4664.03     37.59 o
   0   4   3     5344.31     5503.00     44.19 o
   1   4   3       83.65       90.33      1.57 o
   2   4   3      137.20      139.12      1.82 o
   3   4   3      692.36      676.86      5.83 o
   4   4   3       51.92       47.85      0.98 o
   5   4   3       47.92       40.03      1.00 o
   6   4   3      253.46      247.45      2.78 o
   7   4   3       44.00       36.90      1.23 o
   8   4   3      125.28      132.62      2.20 o
   9   4   3       39.53       38.84      1.59 o
  10   4   3      230.19      237.96      4.09 o
  11   4   3       26.47       23.07      1.74 o
  12   4   3        0.63        0.00      1.46 o
  13   4   3       21.45       24.55      2.21 o
  14   4   3        0.00        0.00      1.61 o
  15   4   3        1.93        0.55      2.57 o
 -16   5   3       16.55       17.71      3.39 o
 -15   5   3        9.44       12.72      2.64 o
 -14   5   3        1.56        1.63      1.99 o
 -13   5   3       22.90       20.05      1.99 o
 -12   5   3       19.36       19.66      1.89 o
 -11   5   3      390.25      382.36      5.58 o
 -10   5   3      134.87      129.20      2.69 o
  -9   5   3       61.07       50.77      1.59 o
  -8   5   3        1.64        0.56      0.57 o
  -7   5   3       74.48       75.37      1.65 o
  -6   5   3        7.12        7.36      0.81 o
  -5   5   3       38.49       34.53      1.17 o
  -4   5   3        2.34        1.38      0.57 o
  -3   5   3       21.11       23.02      0.80 o
  -2   5   3       52.19       51.46      1.07 o
  -1   5   3        0.17        0.25      0.46 o
   0   5   3       48.24       52.85      1.04 o
   1   5   3      159.56      167.23      2.13 o
   2   5   3       16.59       11.01      0.70 o
   3   5   3       76.52       65.80      1.54 o
   4   5   3      173.64      167.91      2.69 o
   5   5   3      194.28      202.91      3.36 o
   6   5   3      156.96      153.97      2.28 o
   7   5   3      274.16      264.93      3.86 o
   8   5   3        5.59        3.72      0.89 o
   9   5   3        0.47        0.00      1.03 o
  10   5   3       84.30       80.35      2.58 o
  11   5   3       16.90       14.53      1.73 o
  12   5   3        3.56        0.75      1.50 o
  13   5   3        2.21        2.36      1.64 o
  14   5   3        0.20        0.00      1.67 o
 -15   6   3        3.72        7.97      2.35 o
 -14   6   3        1.13        2.46      1.84 o
 -13   6   3        2.76        6.93      1.56 o
 -12   6   3      110.96      103.47      3.14 o
 -11   6   3        1.96        0.86      1.01 o
 -10   6   3       17.19       18.74      1.41 o
  -9   6   3        6.00        1.21      1.26 o
  -8   6   3       83.61       81.63      2.31 o
  -7   6   3       50.97       52.46      1.78 o
  -6   6   3        8.32       10.60      0.99 o
  -5   6   3      231.05      230.95      2.99 o
  -4   6   3       40.79       40.84      1.44 o
  -3   6   3        2.26        1.96      0.56 o
  -2   6   3        0.04        0.24      0.67 o
  -1   6   3     1206.34     1178.59     10.24 o
   0   6   3     1352.22     1293.55     11.17 o
   1   6   3      720.49      707.29      6.86 o
   2   6   3      184.21      180.17      2.57 o
   3   6   3       22.23       23.71      1.09 o
   4   6   3       11.28        9.94      0.98 o
   5   6   3       68.28       70.37      2.63 o
   6   6   3        0.06        0.43      0.93 o
   7   6   3        1.99        0.00      1.12 o
   8   6   3       89.63       97.41      2.35 o
   9   6   3        0.49        0.00      1.26 o
  10   6   3       57.00       64.75      2.31 o
  11   6   3        0.68        0.00      1.42 o
  12   6   3        0.10        0.00      1.61 o
  13   6   3        2.98        4.82      2.10 o
 -13   7   3       10.97       14.37      2.74 o
 -12   7   3       28.96       33.22      3.08 o
 -11   7   3       44.43       44.41      2.68 o
 -10   7   3        5.81        1.34      1.53 o
  -9   7   3        7.40        5.62      1.46 o
  -8   7   3        3.81        0.74      1.10 o
  -7   7   3        2.29        1.43      0.97 o
  -6   7   3        1.10        1.23      1.05 o
  -5   7   3       17.60       17.83      1.07 o
  -4   7   3       11.75       11.91      0.86 o
  -3   7   3        0.15        0.39      0.52 o
  -2   7   3        8.17        8.65      0.76 o
  -1   7   3       49.41       48.94      2.28 o
   0   7   3        1.69        3.51      1.02 o
   1   7   3      141.02      128.60      2.13 o
   2   7   3      122.61      122.49      2.35 o
   3   7   3       65.93       66.97      1.74 o
   4   7   3       11.87        9.38      1.05 o
   5   7   3        4.47        4.72      1.05 o
   6   7   3       22.66       24.78      1.52 o
   7   7   3       56.00       60.48      2.51 o
   8   7   3       21.56       28.77      2.34 o
   9   7   3        3.11        2.58      1.55 o
  10   7   3       16.12       11.01      2.00 o
  11   7   3        2.43        0.00      2.29 o
 -11   8   3        2.16        1.39      1.78 o
 -10   8   3        1.23        0.00      1.55 o
  -9   8   3        0.42        0.00      1.37 o
  -8   8   3       11.55        9.85      1.61 o
  -7   8   3       90.30       95.13      2.62 o
  -6   8   3        0.74        0.00      0.97 o
  -5   8   3       43.82       42.32      1.78 o
  -4   8   3        0.15        0.49      0.77 o
  -3   8   3        0.62        0.00      1.12 o
  -2   8   3        0.56        0.69      1.35 o
  -1   8   3      135.58      131.50      8.29 o
   0   8   3      479.43      481.86     22.03 o
   1   8   3       51.77       43.65      1.81 o
   2   8   3        4.21        1.09      1.11 o
   3   8   3       41.05       39.42      1.38 o
   4   8   3       19.02       16.31      1.11 o
   5   8   3        2.78        2.17      0.94 o
   6   8   3        9.78       10.07      1.27 o
   7   8   3       16.37       17.28      1.69 o
   8   8   3       13.26       11.19      1.94 o
   9   8   3        7.00        9.34      2.00 o
  -8   9   3        1.84        0.00      1.43 o
  -7   9   3        0.28        0.00      1.42 o
  -6   9   3        0.00        0.00      1.06 o
  -5   9   3        6.63        6.17      1.52 o
  -4   9   3        7.50        3.74      1.34 o
  -3   9   3        0.01        0.00      1.57 o
  -2   9   3        0.00        0.00      4.68 o
  -1   9   3        5.97        7.98      6.63 o
   0   9   3        3.13        0.00      5.67 o
   1   9   3       43.98       46.70      8.98 o
   2   9   3        5.31        5.58      1.70 o
   3   9   3       10.43       11.68      1.98 o
   4   9   3        6.78        8.26      1.14 o
   5   9   3        0.03        0.00      1.08 o
   6   9   3        0.82        0.00      1.34 o
 -18   0   4        7.90        9.06      4.46 o
 -16   0   4       68.87       63.99      6.32 o
 -14   0   4       92.23       90.40     10.45 o
 -12   0   4      351.63      350.91      7.02 o
 -10   0   4       61.59       57.86      1.58 o
  -8   0   4      192.57      242.58      3.28 o
  -6   0   4       77.48       97.26      1.67 o
  -4   0   4      143.56      126.47      1.54 o
  -2   0   4     1063.01     1081.79      8.77 o
   0   0   4     7028.37     7104.01     57.17 o
   2   0   4      255.80      284.45      3.08 o
   4   0   4       49.61       53.10      1.27 o
   6   0   4     1136.95     1263.46     12.16 o
   8   0   4      249.16      265.25      5.47 o
  10   0   4      228.10      210.35      5.34 o
  12   0   4       23.76       14.22      3.69 o
  14   0   4        6.00        9.34      3.75 o
  16   0   4        2.00        0.00      3.74 o
 -18   1   4        6.60        9.56      4.74 o
 -17   1   4        3.29        1.38      3.15 o
 -16   1   4       25.71       24.34      3.32 o
 -15   1   4       24.23       25.39      2.71 o
 -14   1   4      119.24       93.59      3.93 o
 -13   1   4       20.02       17.83      1.86 o
 -12   1   4      138.10      115.52      2.39 o
 -11   1   4       44.38       40.17      1.24 o
 -10   1   4      457.13      456.55      3.78 o
  -9   1   4        3.98        3.21      0.48 o
  -8   1   4       80.35       83.63      1.22 o
  -7   1   4        1.79        3.36      0.38 o
  -6   1   4      875.26      916.41      5.28 o
  -5   1   4       87.61      104.84      1.10 o
  -4   1   4     1069.56     1006.55      5.62 o
  -3   1   4      164.00      153.83      1.20 o
  -2   1   4       23.55       25.19      0.43 o
  -1   1   4        8.58        4.93      0.24 o
   0   1   4      140.03      176.83      1.37 o
   1   1   4      217.75      187.31      1.51 o
   2   1   4       39.77       57.13      0.85 o
   3   1   4      387.56      396.94      3.16 o
   4   1   4      376.98      435.48      3.34 o
   5   1   4      212.19      240.06      2.28 o
   6   1   4       48.61       42.89      1.02 o
   7   1   4       50.73       47.20      1.14 o
   8   1   4      101.80       95.96      1.69 o
   9   1   4      158.25      152.57      2.63 o
  10   1   4     2446.53     2336.15     22.13 o
  11   1   4       22.54       17.41      1.88 o
  12   1   4       79.55       66.07      3.44 o
  13   1   4        0.01        0.00      1.57 o
  14   1   4        1.78        0.00      1.63 o
  15   1   4        0.14        0.00      3.40 o
  16   1   4        6.94        1.99      3.93 o
 -18   2   4        0.78        1.65      2.72 o
 -17   2   4        0.38        0.00      2.24 o
 -16   2   4        3.44        2.95      2.68 o
 -15   2   4        0.02        2.60      1.95 o
 -14   2   4      107.55      111.17      3.41 o
 -13   2   4       15.40       17.14      1.67 o
 -12   2   4      245.31      248.07      3.58 o
 -11   2   4       15.55       16.95      1.05 o
 -10   2   4      148.59      159.05      1.90 o
  -9   2   4       43.59       52.00      1.14 o
  -8   2   4       82.98       82.10      1.21 o
  -7   2   4        5.75        3.86      0.46 o
  -6   2   4        0.01        0.00      0.30 o
  -5   2   4        1.98        0.40      0.27 o
  -4   2   4      245.63      255.63      1.91 o
  -3   2   4      132.29      114.75      1.06 o
  -2   2   4     1553.68     1478.68      8.70 o
  -1   2   4      137.76      151.97      1.30 o
   0   2   4      376.01      403.35      2.82 o
   1   2   4      112.10      107.45      1.01 o
   2   2   4      234.73      236.15      1.85 o
   3   2   4     1642.59     1668.05     11.78 o
   4   2   4      539.71      584.52      4.31 o
   5   2   4        2.22        1.61      0.47 o
   6   2   4      252.90      275.22      2.76 o
   7   2   4      281.82      288.37      2.90 o
   8   2   4      349.91      363.95      3.44 o
   9   2   4      175.50      170.82      2.89 o
  10   2   4      292.56      281.01      4.40 o
  11   2   4       13.41       11.05      1.52 o
  12   2   4       34.48       25.02      1.94 o
  13   2   4       19.01       20.64      2.37 o
  14   2   4       10.25        6.45      2.16 o
  15   2   4        0.66        0.00      2.65 o
  16   2   4        0.53        1.39      3.03 o
 -18   3   4        0.01        0.65      2.91 o
 -17   3   4       30.48       28.48      3.84 o
 -16   3   4        5.12        5.25      2.59 o
 -15   3   4        0.18        0.68      1.88 o
 -14   3   4       10.68        6.70      1.85 o
 -13   3   4       68.71       60.87      2.46 o
 -12   3   4      113.68      107.99      2.74 o
 -11   3   4      457.35      449.08      5.13 o
 -10   3   4      340.41      322.43      3.69 o
  -9   3   4        3.41        2.49      0.59 o
  -8   3   4      188.27      196.58      2.23 o
  -7   3   4        3.44        5.07      0.52 o
  -6   3   4      454.55      445.81      3.75 o
  -5   3   4      352.08      354.28      3.02 o
  -4   3   4      191.12      188.81      1.82 o
  -3   3   4        7.90        9.12      0.38 o
  -2   3   4      846.61      844.17      6.02 o
  -1   3   4      451.90      452.89      3.89 o
   0   3   4       18.16       30.61      0.82 o
   1   3   4       86.04       77.04      0.99 o
   2   3   4        9.13        5.86      0.42 o
   3   3   4      412.82      427.07      3.61 o
   4   3   4      734.02      752.07      5.43 o
   5   3   4     2300.75     2325.80     15.69 o
   6   3   4       11.41       12.62      0.74 o
   7   3   4      238.11      242.21      2.77 o
   8   3   4        3.60        2.67      0.65 o
   9   3   4      273.67      254.60      3.65 o
  10   3   4      787.11      752.65     10.64 o
  11   3   4        3.80        7.75      1.52 o
  12   3   4       55.33       49.42      2.70 o
  13   3   4       12.73       16.29      2.22 o
  14   3   4       14.94       17.83      2.66 o
  15   3   4        0.39        3.20      3.00 o
  16   3   4        4.58        2.84      3.20 o
 -17   4   4        0.05        0.00      2.64 o
 -16   4   4        0.66        1.05      2.34 o
 -15   4   4        1.87        2.47      1.76 o
 -14   4   4        4.89        2.03      1.63 o
 -13   4   4       58.51       58.28      2.39 o
 -12   4   4      220.45      206.33      4.67 o
 -11   4   4       12.97        9.33      1.14 o
 -10   4   4       40.53       38.78      1.48 o
  -9   4   4       10.72        5.49      0.82 o
  -8   4   4        7.97        9.59      0.72 o
  -7   4   4        7.76        5.82      0.63 o
  -6   4   4      288.98      294.47      2.77 o
  -5   4   4       89.75       90.64      1.30 o
  -4   4   4      211.97      220.14      2.47 o
  -3   4   4       47.03       37.21      0.93 o
  -2   4   4     1058.36     1102.61      9.07 o
  -1   4   4      785.40      856.68      7.58 o
   0   4   4      960.45      932.53      8.59 o
   1   4   4       22.84       24.56      0.78 o
   2   4   4      196.22      189.99      2.32 o
   3   4   4      225.97      231.24      2.24 o
   4   4   4       54.92       63.72      1.21 o
   5   4   4       43.59       45.32      1.11 o
   6   4   4     1601.49     1597.22     11.80 o
   7   4   4      231.08      243.22      3.65 o
   8   4   4       43.22       41.98      1.59 o
   9   4   4       58.73       63.92      2.00 o
  10   4   4       41.18       48.16      2.11 o
  11   4   4        5.17        4.12      1.36 o
  12   4   4        9.46        5.58      1.67 o
  13   4   4        1.93        4.83      1.72 o
  14   4   4        5.44        6.17      2.14 o
  15   4   4        3.30        3.23      2.56 o
 -16   5   4        4.23        2.35      2.74 o
 -15   5   4       21.19       29.93      3.22 o
 -14   5   4        0.14        0.94      1.91 o
 -13   5   4       25.51       29.33      2.13 o
 -12   5   4       37.66       38.94      2.52 o
 -11   5   4       11.63       11.45      1.48 o
 -10   5   4      119.43      116.09      2.53 o
  -9   5   4       21.46       14.84      0.94 o
  -8   5   4       17.83       20.55      0.87 o
  -7   5   4       13.93       11.40      0.82 o
  -6   5   4       83.04       77.65      1.79 o
  -5   5   4        1.45        0.00      0.59 o
  -4   5   4       13.78       13.84      0.84 o
  -3   5   4       76.26       80.59      1.48 o
  -2   5   4      588.82      573.23      5.45 o
  -1   5   4       17.41       21.75      0.80 o
   0   5   4        0.10        0.37      0.50 o
   1   5   4        1.17        2.35      0.58 o
   2   5   4       23.49       23.36      0.95 o
   3   5   4       78.49       63.32      1.62 o
   4   5   4      718.91      704.06      7.44 o
   5   5   4       19.77       18.64      0.98 o
   6   5   4       38.03       36.24      1.14 o
   7   5   4        0.75        0.46      0.67 o
   8   5   4        2.58        0.84      0.93 o
   9   5   4      383.81      367.86      5.47 o
  10   5   4      103.56      100.56      3.74 o
  11   5   4       11.06       10.75      1.84 o
  12   5   4       12.99       16.52      2.62 o
  13   5   4        0.02        2.37      2.18 o
  14   5   4        8.58        6.60      2.32 o
 -15   6   4       27.80       40.81      3.28 o
 -14   6   4       11.82       13.80      2.18 o
 -13   6   4       15.57       21.03      2.20 o
 -12   6   4       27.34       26.68      1.93 o
 -11   6   4       47.64       38.61      1.68 o
 -10   6   4        8.24        4.37      1.08 o
  -9   6   4       44.20       44.17      1.99 o
  -8   6   4      149.05      147.89      3.02 o
  -7   6   4        0.04        0.00      0.85 o
  -6   6   4       66.78       68.78      1.90 o
  -5   6   4       91.20       97.62      2.53 o
  -4   6   4       28.83       28.74      1.16 o
  -3   6   4       66.00       68.77      1.37 o
  -2   6   4      196.93      198.03      2.51 o
  -1   6   4      573.05      550.80      5.37 o
   0   6   4      330.51      316.77      3.64 o
   1   6   4       55.04       52.56      1.43 o
   2   6   4       18.47       17.17      0.99 o
   3   6   4      168.93      162.06      2.67 o
   4   6   4       26.35       24.24      1.27 o
   5   6   4      149.40      152.20      2.99 o
   6   6   4       42.77       42.78      1.78 o
   7   6   4       34.32       33.21      1.87 o
   8   6   4       72.94       67.46      2.16 o
   9   6   4        2.41        0.22      1.05 o
  10   6   4       26.71       32.21      2.03 o
  11   6   4        9.52        8.87      1.74 o
  12   6   4       27.18       20.98      2.27 o
  13   6   4        3.93        5.48      2.03 o
 -13   7   4        5.06        4.50      2.30 o
 -12   7   4       22.96       32.07      3.03 o
 -11   7   4        0.09        0.00      1.56 o
 -10   7   4        6.14        5.48      1.63 o
  -9   7   4        3.23        2.44      1.35 o
  -8   7   4       11.88        9.17      1.34 o
  -7   7   4       51.81       47.10      1.77 o
  -6   7   4       23.64       22.69      1.24 o
  -5   7   4        0.13        0.00      0.73 o
  -4   7   4       19.08       19.96      0.95 o
  -3   7   4       21.38       23.46      0.98 o
  -2   7   4       19.51       21.50      0.84 o
  -1   7   4       17.76       18.40      0.84 o
   0   7   4       31.70       29.07      1.10 o
   1   7   4        9.54       10.50      0.84 o
   2   7   4       78.94       79.29      1.82 o
   3   7   4       48.68       44.87      1.52 o
   4   7   4        0.82        0.00      0.88 o
   5   7   4       17.07       15.71      1.29 o
   6   7   4        0.11        0.77      1.14 o
   7   7   4        4.78        3.01      1.47 o
   8   7   4       16.54       19.44      2.05 o
   9   7   4       35.47       36.13      2.49 o
  10   7   4       10.44       14.32      2.56 o
  11   7   4       22.54       33.07      3.52 o
 -11   8   4       33.03       37.64      2.62 o
 -10   8   4        0.02        0.43      1.55 o
  -9   8   4        0.50        0.51      1.71 o
  -8   8   4       30.85       29.20      1.92 o
  -7   8   4        2.44        1.50      1.15 o
  -6   8   4      117.21      116.81      2.49 o
  -5   8   4        9.96       12.52      1.07 o
  -4   8   4        1.08        0.00      0.79 o
  -3   8   4       10.49       12.09      1.11 o
  -2   8   4       32.08       29.37      1.44 o
  -1   8   4      252.44      242.71      5.68 o
   0   8   4       69.11       61.09      2.22 o
   1   8   4      267.94      240.91      4.32 o
   2   8   4        5.05        2.67      0.88 o
   3   8   4       27.59       28.92      1.35 o
   4   8   4       10.26       11.61      1.19 o
   5   8   4        3.39        3.05      1.11 o
   6   8   4        1.16        1.70      1.34 o
   7   8   4       88.88       95.21      3.21 o
   8   8   4        1.85        4.00      1.60 o
   9   8   4        5.39        5.35      1.77 o
  -8   9   4        0.26        0.00      1.30 o
  -7   9   4        4.59        4.38      1.21 o
  -6   9   4        1.70        2.20      1.03 o
  -5   9   4        1.65        0.00      1.06 o
  -4   9   4        2.17        0.70      1.15 o
  -3   9   4        6.43        6.31      1.72 o
  -2   9   4        1.06        1.82      1.69 o
  -1   9   4        7.95       16.09      6.82 o
   0   9   4       12.95        3.70      6.05 o
   1   9   4        2.17        1.24      1.49 o
   2   9   4        4.04        2.04      1.24 o
   3   9   4        3.39        2.49      1.16 o
   4   9   4        7.79        5.55      1.09 o
   5   9   4       17.22       15.07      1.47 o
   6   9   4        2.13        0.00      1.43 o
 -19   0   5        5.28        3.80      3.29 o
 -17   0   5        0.10        0.00      2.57 o
 -15   0   5       65.38       70.66      7.88 o
 -13   0   5       42.23       28.19      3.30 o
 -11   0   5      201.19      169.38      3.69 o
  -9   0   5      217.66      245.02      3.64 o
  -7   0   5     1291.70     1367.78     11.09 o
  -5   0   5     1279.19     1435.33     10.83 o
  -3   0   5     6305.17     6301.20     44.15 o
  -1   0   5        3.95        1.54      0.30 o
   1   0   5     2722.96     2592.30     21.47 o
   3   0   5     2383.23     2496.09     23.74 o
   5   0   5       88.97       89.97      1.93 o
   7   0   5       14.48       12.81      1.10 o
   9   0   5        3.18        3.37      1.46 o
  11   0   5       55.03       57.63      4.05 o
  13   0   5       11.14       14.78      3.97 o
  15   0   5        9.12       12.30      4.70 o
 -18   1   5        2.76        0.30      2.78 o
 -17   1   5       62.47       76.17      5.02 o
 -16   1   5        0.80        1.93      2.09 o
 -15   1   5        5.99        3.23      1.79 o
 -14   1   5       96.99       89.64      3.55 o
 -13   1   5        7.87        7.59      1.46 o
 -12   1   5       15.18       13.95      1.28 o
 -11   1   5      640.54      643.17      5.40 o
 -10   1   5        7.98        6.72      0.72 o
  -9   1   5      220.81      251.77      2.31 o
  -8   1   5       23.38       27.11      0.90 o
  -7   1   5        1.39        0.00      0.33 o
  -6   1   5        1.03        0.00      0.28 o
  -5   1   5      174.41      186.36      1.53 o
  -4   1   5        0.07        0.39      0.20 o
  -3   1   5        1.26        0.31      0.22 o
  -2   1   5       58.97       54.39      0.69 o
  -1   1   5       16.94        6.32      0.30 o
   0   1   5     1333.56     1311.80      8.09 o
   1   1   5      586.67      548.33      3.99 o
   2   1   5        4.89        4.87      0.38 o
   3   1   5       93.75       81.95      1.15 o
   4   1   5       40.57       46.65      0.93 o
   5   1   5       38.35       42.53      0.95 o
   6   1   5       11.73       13.02      0.69 o
   7   1   5      254.83      234.90      2.66 o
   8   1   5       38.66       31.58      1.14 o
   9   1   5      592.11      549.18      6.00 o
  10   1   5        0.32        0.00      1.21 o
  11   1   5       37.30       18.78      2.78 o
  12   1   5        2.46        0.45      1.77 o
  13   1   5        1.10        0.00      1.88 o
  14   1   5        0.41        0.00      2.08 o
  15   1   5        7.22        9.15      3.63 o
  16   1   5        2.73        6.67      4.26 o
 -18   2   5        4.72        2.11      4.34 o
 -17   2   5       37.40       44.89      3.91 o
 -16   2   5       27.91       23.59      3.03 o
 -15   2   5        7.93       10.85      2.17 o
 -14   2   5        3.35        0.39      1.36 o
 -13   2   5        1.53        3.29      1.21 o
 -12   2   5       19.05       14.84      1.28 o
 -11   2   5      206.92      178.48      2.54 o
 -10   2   5       62.90       71.31      1.27 o
  -9   2   5      254.19      261.90      2.47 o
  -8   2   5        0.03        0.00      0.38 o
  -7   2   5       61.64       74.96      1.12 o
  -6   2   5      533.87      601.91      4.03 o
  -5   2   5      209.92      253.17      2.00 o
  -4   2   5       12.20       13.64      0.43 o
  -3   2   5       59.75       59.20      0.75 o
  -2   2   5       14.45       14.67      0.39 o
  -1   2   5     1146.43     1181.95      7.07 o
   0   2   5     1207.44     1193.28      7.15 o
   1   2   5     1563.43     1565.44      9.82 o
   2   2   5      393.22      394.40      3.00 o
   3   2   5      913.54      975.66      7.23 o
   4   2   5      107.82      109.62      1.55 o
   5   2   5      202.41      220.35      2.76 o
   6   2   5       64.27       60.03      1.24 o
   7   2   5       78.17       76.78      1.42 o
   8   2   5       13.07       12.78      0.94 o
   9   2   5        6.42        3.99      1.20 o
  10   2   5       26.61       21.16      1.66 o
  11   2   5       27.51       27.13      1.91 o
  12   2   5        0.00        1.32      1.53 o
  13   2   5        2.75        1.43      1.87 o
  14   2   5        0.47        1.67      2.01 o
  15   2   5       18.59       17.15      3.68 o
  16   2   5        2.29        3.36      4.33 o
 -18   3   5        2.34        0.00      2.95 o
 -17   3   5        0.66        0.00      2.61 o
 -16   3   5       35.60       40.05      5.01 o
 -15   3   5        0.79        0.00      1.90 o
 -14   3   5       14.88       12.04      2.00 o
 -13   3   5        0.10        0.00      1.24 o
 -12   3   5       23.46       24.97      1.58 o
 -11   3   5       49.16       51.92      1.67 o
 -10   3   5      120.01      103.01      1.93 o
  -9   3   5       34.38       32.24      1.29 o
  -8   3   5        2.68        2.86      0.53 o
  -7   3   5       13.84       19.31      0.70 o
  -6   3   5      437.31      455.14      3.83 o
  -5   3   5        0.21        0.00      0.35 o
  -4   3   5       54.46       52.65      0.86 o
  -3   3   5      194.25      175.49      1.65 o
  -2   3   5      483.76      484.20      3.72 o
  -1   3   5      177.79      183.17      1.73 o
   0   3   5       48.67       33.84      0.70 o
   1   3   5      233.41      236.97      2.21 o
   2   3   5        4.39        6.76      0.49 o
   3   3   5       21.23       30.66      0.84 o
   4   3   5      334.33      307.44      2.97 o
   5   3   5      181.16      182.05      2.25 o
   6   3   5      337.74      334.12      3.45 o
   7   3   5       24.01       20.34      0.98 o
   8   3   5      369.74      357.48      4.40 o
   9   3   5      169.17      164.89      3.26 o
  10   3   5       47.45       49.89      2.48 o
  11   3   5        2.32        3.51      1.57 o
  12   3   5        0.05        2.17      1.56 o
  13   3   5        1.25        0.00      1.83 o
  14   3   5        7.61       11.16      2.51 o
  15   3   5        0.50        0.00      2.93 o
 -17   4   5        0.77        2.52      2.53 o
 -16   4   5        7.39       12.54      2.54 o
 -15   4   5        0.25        2.34      1.76 o
 -14   4   5        3.85        3.02      1.66 o
 -13   4   5       11.90        9.91      1.44 o
 -12   4   5      123.67      119.74      3.23 o
 -11   4   5      178.41      176.77      3.14 o
 -10   4   5       36.45       34.62      1.64 o
  -9   4   5      200.67      201.04      2.92 o
  -8   4   5        2.93        1.69      0.58 o
  -7   4   5       70.00       67.63      1.34 o
  -6   4   5      392.90      411.47      3.55 o
  -5   4   5      409.99      428.15      3.42 o
  -4   4   5       22.29       21.00      0.66 o
  -3   4   5       37.50       43.24      0.98 o
  -2   4   5        0.33        0.20      0.46 o
  -1   4   5       14.94       10.61      0.65 o
   0   4   5       49.72       53.28      1.15 o
   1   4   5       75.49       68.08      1.38 o
   2   4   5      126.85      126.81      1.47 o
   3   4   5       94.11       79.76      1.29 o
   4   4   5       94.82      111.98      1.66 o
   5   4   5      206.72      205.74      2.48 o
   6   4   5       17.73       20.37      1.02 o
   7   4   5      275.10      285.12      3.41 o
   8   4   5        5.78        4.73      0.90 o
   9   4   5       10.52       12.20      1.35 o
  10   4   5       54.79       52.74      3.45 o
  11   4   5       51.35       55.81      2.53 o
  12   4   5        0.09        0.00      1.47 o
  13   4   5        2.96        2.57      1.86 o
  14   4   5        2.98        2.48      2.12 o
  15   4   5       40.76       39.78      3.85 o
 -16   5   5        3.62        4.24      2.78 o
 -15   5   5        2.04        0.00      1.98 o
 -14   5   5       10.99       10.91      2.10 o
 -13   5   5        2.94        3.62      1.50 o
 -12   5   5        9.02        6.68      1.56 o
 -11   5   5       18.66       12.22      1.83 o
 -10   5   5        7.53        1.63      0.95 o
  -9   5   5        6.04        6.07      0.76 o
  -8   5   5        0.08        0.59      0.56 o
  -7   5   5       99.47      103.86      1.88 o
  -6   5   5       60.11       57.39      1.59 o
  -5   5   5       16.01       18.47      1.14 o
  -4   5   5        3.32        3.19      0.61 o
  -3   5   5       15.14       13.19      0.78 o
  -2   5   5      141.28      147.66      2.13 o
  -1   5   5      200.11      216.37      2.76 o
   0   5   5       94.70       89.32      1.67 o
   1   5   5       27.94       25.32      1.10 o
   2   5   5      183.82      186.96      3.25 o
   3   5   5        3.52        3.24      0.77 o
   4   5   5      171.15      172.80      2.63 o
   5   5   5      512.63      518.04      4.61 o
   6   5   5       62.94       68.42      1.58 o
   7   5   5       69.31       58.12      1.74 o
   8   5   5        3.29        1.24      1.16 o
   9   5   5        4.65        5.25      1.46 o
  10   5   5        3.31        2.58      1.52 o
  11   5   5       26.26       28.79      2.45 o
  12   5   5       10.43       13.51      2.30 o
  13   5   5        1.96        0.00      1.95 o
  14   5   5        1.77        0.94      2.43 o
 -15   6   5        0.40        1.05      2.06 o
 -14   6   5       11.06       15.21      2.21 o
 -13   6   5        2.06        1.64      1.51 o
 -12   6   5       53.49       67.26      2.62 o
 -11   6   5       39.09       39.38      2.13 o
 -10   6   5        0.67        0.28      0.99 o
  -9   6   5       22.21       21.98      1.63 o
  -8   6   5        4.98        4.78      1.04 o
  -7   6   5       56.78       52.06      1.61 o
  -6   6   5      210.95      209.12      3.22 o
  -5   6   5       19.63       22.45      1.13 o
  -4   6   5       60.36       62.94      1.47 o
  -3   6   5      120.85      116.94      2.64 o
  -2   6   5      170.65      174.46      2.45 o
  -1   6   5       66.08       63.89      1.53 o
   0   6   5      770.63      740.41      7.69 o
   1   6   5       86.85       76.78      1.75 o
   2   6   5       75.90       75.09      1.83 o
   3   6   5       87.58       85.11      2.05 o
   4   6   5       76.71       74.33      2.04 o
   5   6   5       25.14       24.32      1.42 o
   6   6   5      378.22      381.07      5.33 o
   7   6   5        6.15        6.53      1.19 o
   8   6   5       15.82       16.50      1.65 o
   9   6   5       24.34       28.30      2.12 o
  10   6   5       41.13       38.02      2.27 o
  11   6   5       10.83       12.83      1.88 o
  12   6   5        2.87        2.09      1.93 o
 -13   7   5        9.86       16.78      2.81 o
 -12   7   5        4.10        3.40      2.04 o
 -11   7   5        0.00        0.00      1.48 o
 -10   7   5        5.44        1.54      1.51 o
  -9   7   5        1.92        2.60      1.38 o
  -8   7   5        0.01        0.90      1.08 o
  -7   7   5        0.16        0.00      0.91 o
  -6   7   5       34.54       33.43      1.36 o
  -5   7   5        2.49        2.39      0.79 o
  -4   7   5       11.49       12.72      0.94 o
  -3   7   5        0.74        0.47      0.68 o
  -2   7   5       46.17       46.92      1.32 o
  -1   7   5        0.02        0.00      0.66 o
   0   7   5       18.01       16.80      0.97 o
   1   7   5       28.17       28.48      1.18 o
   2   7   5       14.18       17.29      1.11 o
   3   7   5      127.34      127.44      2.81 o
   4   7   5        6.55        3.45      1.02 o
   5   7   5        0.04        0.00      0.97 o
   6   7   5       12.64       12.50      1.67 o
   7   7   5        1.52        2.77      1.51 o
   8   7   5        1.16        0.00      1.54 o
   9   7   5       45.53       40.34      2.84 o
  10   7   5       12.49        8.87      2.48 o
  11   7   5        7.30        6.32      2.60 o
 -11   8   5        1.83        0.00      1.69 o
 -10   8   5        0.01        0.00      1.53 o
  -9   8   5        3.15        3.59      1.51 o
  -8   8   5       11.78       11.00      1.61 o
  -7   8   5       10.92        9.75      1.24 o
  -6   8   5       28.49       26.13      1.44 o
  -5   8   5       21.67       20.33      1.22 o
  -4   8   5        8.05        8.04      0.87 o
  -3   8   5        7.45        7.53      0.82 o
  -2   8   5       38.44       33.54      1.37 o
  -1   8   5       65.47       61.75      1.83 o
   0   8   5      367.25      365.74      4.28 o
   1   8   5        0.66        0.00      0.86 o
   2   8   5       22.78       20.43      1.22 o
   3   8   5        4.24        2.41      1.00 o
   4   8   5       11.64        8.75      1.20 o
   5   8   5        0.18        0.00      1.10 o
   6   8   5       36.90       35.23      2.14 o
   7   8   5        4.23        3.93      1.71 o
   8   8   5       62.03       66.23      2.84 o
  -7   9   5        0.00        0.00      1.17 o
  -6   9   5       14.20       12.53      1.22 o
  -5   9   5        0.45        0.57      1.10 o
  -4   9   5        0.00        0.00      0.94 o
  -3   9   5        1.63        2.11      1.26 o
  -2   9   5       13.21       18.41      2.12 o
  -1   9   5        0.04        0.40      1.18 o
   0   9   5        7.32        6.47      1.25 o
   1   9   5        0.07        0.00      1.15 o
   2   9   5        6.75        5.77      1.26 o
   3   9   5        1.16        1.92      0.97 o
   4   9   5        6.87        6.51      1.16 o
   5   9   5        0.38        0.00      1.22 o
 -18   0   6        0.72        0.00      4.21 o
 -16   0   6       20.30       22.37      3.81 o
 -14   0   6        1.77        0.00      1.81 o
 -12   0   6      249.34      186.95      4.54 o
 -10   0   6      239.43      240.72      3.80 o
  -8   0   6      199.37      241.39      3.17 o
  -6   0   6      503.39      523.00      4.85 o
  -4   0   6       46.68       29.26      0.77 o
  -2   0   6     4220.66     4428.95     32.57 o
   0   0   6     1085.76      967.76      9.07 o
   2   0   6     1539.27     1634.17     14.14 o
   4   0   6     2365.75     2552.76     21.55 o
   6   0   6       39.54       37.69      1.53 o
   8   0   6       43.94       44.27      2.13 o
  10   0   6      184.00      142.14      7.51 o
  12   0   6        9.25        4.87      4.78 o
  14   0   6        0.16        0.00      2.92 o
  16   0   6       25.18       30.25      5.78 o
 -19   1   6        0.28        0.00      3.13 o
 -18   1   6       14.08       17.83      3.05 o
 -17   1   6        4.35        1.13      2.17 o
 -16   1   6       64.94       64.39      3.56 o
 -15   1   6       36.64       41.08      2.82 o
 -14   1   6       70.56       73.45      3.37 o
 -13   1   6      120.21      108.02      3.22 o
 -12   1   6      786.66      727.68      7.73 o
 -11   1   6        6.58        2.24      0.84 o
 -10   1   6     1242.86     1249.67      8.18 o
  -9   1   6       91.88       93.68      1.45 o
  -8   1   6       62.18       63.27      1.95 o
  -7   1   6       38.25       39.96      0.83 o
  -6   1   6      746.87      738.60      4.52 o
  -5   1   6      315.21      345.76      2.45 o
  -4   1   6     2369.82     2339.93     13.04 o
  -3   1   6      251.97      264.78      2.12 o
  -2   1   6     1902.13     2012.08     11.80 o
  -1   1   6      141.37      149.21      1.44 o
   0   1   6       85.27       89.65      1.11 o
   1   1   6     1193.33     1237.23      8.59 o
   2   1   6     3499.88     3718.91     22.16 o
   3   1   6       10.41       16.63      0.61 o
   4   1   6       58.62       83.99      1.27 o
   5   1   6       56.13       54.25      1.14 o
   6   1   6      297.38      288.23      2.96 o
   7   1   6       73.53       74.82      1.65 o
   8   1   6      154.05      149.38      2.56 o
   9   1   6       42.51       45.42      2.23 o
  10   1   6      257.41      216.97      5.08 o
  11   1   6        3.80        1.92      1.76 o
  12   1   6        0.39        0.00      1.67 o
  13   1   6        0.09        2.37      2.35 o
  14   1   6        6.03        5.04      2.72 o
  15   1   6        0.00        0.00      2.21 o
  16   1   6       59.52       79.66      7.72 o
 -18   2   6        7.86        9.10      3.22 o
 -17   2   6        3.02        0.00      2.65 o
 -16   2   6       30.21       33.69      3.72 o
 -15   2   6       17.99       21.87      2.81 o
 -14   2   6       10.51       11.32      1.77 o
 -13   2   6       66.45       55.94      2.69 o
 -12   2   6      766.39      715.87      8.04 o
 -11   2   6       11.06       10.29      0.93 o
 -10   2   6      163.03      170.74      1.93 o
  -9   2   6      633.60      672.72      4.81 o
  -8   2   6      571.46      577.64      4.26 o
  -7   2   6      361.65      384.41      2.89 o
  -6   2   6     1285.03     1380.00      8.11 o
  -5   2   6      136.60      156.33      1.56 o
  -4   2   6        9.80        8.51      0.40 o
  -3   2   6      547.04      536.48      3.87 o
  -2   2   6      161.24      152.32      1.40 o
  -1   2   6        6.92       11.28      0.40 o
   0   2   6      128.19      140.62      1.36 o
   1   2   6       51.35       47.68      1.18 o
   2   2   6       19.58       22.48      0.66 o
   3   2   6      333.43      340.47      3.09 o
   4   2   6     1206.67     1304.05      9.32 o
   5   2   6      360.89      359.08      3.64 o
   6   2   6        0.93        2.26      0.54 o
   7   2   6        0.00        0.00      0.52 o
   8   2   6      272.49      258.23      3.64 o
   9   2   6       72.88       71.22      2.75 o
  10   2   6       79.68       72.99      2.82 o
  11   2   6       36.78       36.50      2.15 o
  12   2   6        0.24        0.00      1.89 o
  13   2   6        1.57        0.45      1.92 o
  14   2   6        0.70        0.42      2.06 o
  15   2   6       26.02       31.52      3.67 o
 -18   3   6       12.86        7.39      3.72 o
 -17   3   6       17.95       24.39      3.65 o
 -16   3   6       23.74       18.01      4.72 o
 -15   3   6       19.57       17.82      2.56 o
 -14   3   6       26.91       22.44      2.32 o
 -13   3   6       25.77       19.18      1.93 o
 -12   3   6      220.34      209.98      3.85 o
 -11   3   6       95.07       86.93      2.05 o
 -10   3   6      350.61      353.52      3.79 o
  -9   3   6      113.25      118.19      1.90 o
  -8   3   6       83.08       81.61      1.58 o
  -7   3   6      138.00      145.81      1.77 o
  -6   3   6        3.67        1.13      0.45 o
  -5   3   6       48.21       39.74      0.89 o
  -4   3   6      652.25      670.38      4.86 o
  -3   3   6        3.35        3.46      0.40 o
  -2   3   6       44.69       40.72      0.82 o
  -1   3   6      309.24      340.61      2.90 o
   0   3   6      417.25      432.98      3.55 o
   1   3   6       93.14       98.18      1.38 o
   2   3   6      300.94      283.11      2.81 o
   3   3   6       39.75       44.19      0.92 o
   4   3   6       76.20       82.48      1.32 o
   5   3   6       53.00       47.13      1.23 o
   6   3   6      163.61      141.86      2.14 o
   7   3   6      185.24      200.31      2.82 o
   8   3   6       99.40      103.86      2.32 o
   9   3   6        6.37        6.13      1.30 o
  10   3   6       18.05       14.57      1.69 o
  11   3   6      100.15       99.12      3.57 o
  12   3   6        1.36        1.17      1.55 o
  13   3   6        2.02        1.39      2.12 o
  14   3   6        0.00        0.00      2.09 o
  15   3   6        2.46        5.83      2.62 o
 -17   4   6        0.33        1.75      2.56 o
 -16   4   6       32.53       37.17      3.23 o
 -15   4   6        0.97        2.69      1.76 o
 -14   4   6        1.11        4.14      1.69 o
 -13   4   6       11.19        8.97      1.54 o
 -12   4   6      189.91      184.40      3.72 o
 -11   4   6        0.54        0.00      0.87 o
 -10   4   6      101.42       93.58      2.73 o
  -9   4   6      192.99      202.01      2.84 o
  -8   4   6        0.90        0.58      0.55 o
  -7   4   6      272.68      287.20      2.82 o
  -6   4   6      354.73      423.91      3.57 o
  -5   4   6       50.02       42.41      0.93 o
  -4   4   6      179.23      160.98      1.73 o
  -3   4   6       24.05       26.29      0.74 o
  -2   4   6       13.32       10.64      0.66 o
  -1   4   6        2.85        1.81      0.50 o
   0   4   6      618.49      655.74      5.97 o
   1   4   6        5.45        3.91      0.44 o
   2   4   6      138.77      144.36      1.76 o
   3   4   6      580.88      582.35      4.85 o
   4   4   6      372.87      376.56      3.62 o
   5   4   6       85.95       92.52      1.69 o
   6   4   6      726.99      719.74      7.31 o
   7   4   6       10.76        9.70      0.90 o
   8   4   6      182.26      177.37      2.89 o
   9   4   6        4.20        2.20      1.21 o
  10   4   6       14.63       12.72      1.55 o
  11   4   6       16.75       14.46      2.12 o
  12   4   6       13.88       13.50      2.01 o
  13   4   6        5.44        6.28      2.06 o
  14   4   6        1.11        1.38      2.25 o
 -16   5   6        1.08        0.00      2.40 o
 -15   5   6        1.52        0.00      2.36 o
 -14   5   6       26.65       29.19      3.30 o
 -13   5   6       11.70       11.24      1.76 o
 -12   5   6        6.11        3.83      1.46 o
 -11   5   6       14.44       13.32      1.47 o
 -10   5   6        5.20        3.59      0.97 o
  -9   5   6       22.17       18.43      0.97 o
  -8   5   6       32.09       25.68      0.96 o
  -7   5   6       25.53       27.05      1.17 o
  -6   5   6       37.82       39.56      1.21 o
  -5   5   6       11.17       12.73      0.91 o
  -4   5   6      184.09      189.16      2.44 o
  -3   5   6      102.20      101.20      1.85 o
  -2   5   6        0.20        1.02      0.60 o
  -1   5   6      146.15      147.35      2.29 o
   0   5   6      146.33      139.90      2.25 o
   1   5   6       96.65       96.21      2.03 o
   2   5   6       38.86       39.41      1.33 o
   3   5   6      420.74      413.33      5.03 o
   4   5   6        1.88        3.61      0.63 o
   5   5   6      134.44      139.18      2.14 o
   6   5   6        6.65        8.07      0.87 o
   7   5   6        4.49        3.26      1.01 o
   8   5   6      223.86      226.29      4.12 o
   9   5   6       75.85       83.56      3.05 o
  10   5   6        0.03        0.82      1.50 o
  11   5   6       42.92       43.50      2.80 o
  12   5   6        2.73        1.87      1.89 o
  13   5   6       12.72       16.57      3.33 o
 -15   6   6       16.34       21.21      2.76 o
 -14   6   6       10.79       14.46      2.16 o
 -13   6   6       22.52       18.89      2.26 o
 -12   6   6       62.53       66.17      2.62 o
 -11   6   6       21.15       16.54      1.71 o
 -10   6   6       15.46       17.09      1.82 o
  -9   6   6        6.32        1.96      1.23 o
  -8   6   6       22.41       16.82      1.24 o
  -7   6   6       43.77       45.10      1.62 o
  -6   6   6      158.63      158.14      2.77 o
  -5   6   6       16.13       14.12      0.97 o
  -4   6   6       15.61       13.40      0.90 o
  -3   6   6        4.45        3.35      0.73 o
  -2   6   6       93.54       95.43      1.90 o
  -1   6   6      220.09      225.02      3.08 o
   0   6   6       51.65       51.70      1.49 o
   1   6   6       88.05       89.87      1.96 o
   2   6   6      248.03      246.27      3.54 o
   3   6   6       34.02       36.07      1.46 o
   4   6   6      131.55      128.10      2.68 o
   5   6   6        1.04        2.52      1.00 o
   6   6   6       12.41       15.32      1.69 o
   7   6   6      322.73      341.56      4.88 o
   8   6   6      237.31      259.38      4.24 o
   9   6   6        0.94        3.44      1.52 o
  10   6   6       32.14       37.67      2.36 o
  11   6   6        2.94        5.11      1.80 o
  12   6   6        0.17        0.00      1.78 o
 -13   7   6        8.26       14.08      2.96 o
 -12   7   6       12.39       11.82      2.50 o
 -11   7   6       14.25        9.47      1.86 o
 -10   7   6       10.39        6.99      1.65 o
  -9   7   6        2.82        2.42      1.39 o
  -8   7   6        0.13        0.11      1.03 o
  -7   7   6       12.07       11.88      1.13 o
  -6   7   6        1.99        1.76      0.88 o
  -5   7   6       14.17       14.02      1.08 o
  -4   7   6       10.43       10.39      0.99 o
  -3   7   6        1.57        1.29      0.74 o
  -2   7   6        8.92        8.72      0.89 o
  -1   7   6       54.79       50.60      1.78 o
   0   7   6       78.10       81.41      1.89 o
   1   7   6        0.20        0.00      0.79 o
   2   7   6       15.93       13.27      1.17 o
   3   7   6       54.34       58.06      1.85 o
   4   7   6       31.42       31.31      1.57 o
   5   7   6       78.12       80.81      2.55 o
   6   7   6        9.46       13.08      1.75 o
   7   7   6        1.60        0.00      1.51 o
   8   7   6        8.69       12.95      1.94 o
   9   7   6        0.05        1.14      1.83 o
  10   7   6       13.50       13.09      2.78 o
 -11   8   6       13.98       17.25      2.22 o
 -10   8   6        1.72        0.00      1.58 o
  -9   8   6        4.50        3.13      1.63 o
  -8   8   6        0.25        0.00      1.13 o
  -7   8   6        0.02        0.00      1.07 o
  -6   8   6        0.35        0.00      0.91 o
  -5   8   6        3.58        0.89      0.90 o
  -4   8   6        0.32        0.00      0.80 o
  -3   8   6       26.40       27.22      1.21 o
  -2   8   6       37.02       37.24      1.25 o
  -1   8   6      182.47      171.74      2.78 o
   0   8   6       31.48       31.82      1.35 o
   1   8   6       14.36       14.30      1.61 o
   2   8   6       11.59       11.37      1.14 o
   3   8   6       13.12       12.11      1.22 o
   4   8   6        1.29        1.44      1.18 o
   5   8   6        6.27        4.50      1.44 o
   6   8   6        3.37        6.13      1.67 o
   7   8   6       68.89       70.43      3.03 o
   8   8   6       21.68       22.63      2.34 o
  -7   9   6        3.17        6.53      1.39 o
  -6   9   6        0.05        0.00      1.04 o
  -5   9   6        0.34        0.00      0.97 o
  -4   9   6        0.11        0.02      1.01 o
  -3   9   6        2.98        3.16      1.10 o
  -2   9   6        4.69        5.54      1.54 o
  -1   9   6       43.37       43.33      2.03 o
   0   9   6        0.27        0.00      1.21 o
   1   9   6        2.22        2.39      0.96 o
   2   9   6        2.48        2.39      1.02 o
   3   9   6        4.14        2.09      1.10 o
   4   9   6        7.56        6.30      1.50 o
 -19   0   7       80.97       99.57     10.33 o
 -17   0   7        0.34        0.00      2.69 o
 -15   0   7      264.85      258.96      8.86 o
 -13   0   7     1183.44     1148.02     22.27 o
 -11   0   7       16.35       12.04      1.18 o
  -9   0   7      186.14      199.48      3.26 o
  -7   0   7     1403.91     1571.50     13.16 o
  -5   0   7      257.30      309.13      3.36 o
  -3   0   7      211.38      212.68      2.46 o
  -1   0   7        5.82        3.98      0.42 o
   1   0   7      142.28      176.14      2.81 o
   3   0   7      622.46      629.86      7.64 o
   5   0   7        3.12        2.91      0.70 o
   7   0   7       81.52       74.31      2.53 o
   9   0   7      727.02      716.69     11.56 o
  11   0   7        6.66        4.15      3.24 o
  13   0   7      123.67      137.49     12.66 o
  15   0   7       67.00      101.39      8.57 o
 -19   1   7       10.46       21.92      5.24 o
 -18   1   7        0.44        0.00      2.57 o
 -17   1   7        6.14       10.95      4.38 o
 -16   1   7        6.57        7.21      2.63 o
 -15   1   7        4.90        3.78      1.58 o
 -14   1   7      135.83      136.54      4.48 o
 -13   1   7      724.40      667.10      8.45 o
 -12   1   7       11.90       11.25      1.32 o
 -11   1   7     1030.94     1054.08      8.33 o
 -10   1   7        0.98        0.00      0.49 o
  -9   1   7        6.39        4.53      0.54 o
  -8   1   7       37.65       44.18      0.96 o
  -7   1   7      119.04      151.51      1.71 o
  -6   1   7      101.18      102.77      1.17 o
  -5   1   7      521.23      536.76      3.51 o
  -4   1   7      256.61      271.27      2.08 o
  -3   1   7      994.68     1001.11      6.45 o
  -2   1   7       13.29       15.60      0.51 o
  -1   1   7      306.64      297.67      2.52 o
   0   1   7      951.27      962.67      6.66 o
   1   1   7      808.95      834.76      5.80 o
   2   1   7      613.70      662.51      4.87 o
   3   1   7      380.10      442.96      3.52 o
   4   1   7       37.51       44.54      1.24 o
   5   1   7      664.94      696.03      5.79 o
   6   1   7       27.23       25.48      0.96 o
   7   1   7       27.00       26.24      1.09 o
   8   1   7       58.23       53.01      1.74 o
   9   1   7      642.64      607.19      8.14 o
  10   1   7      251.50      260.45      5.31 o
  11   1   7       77.26       79.72      4.83 o
  12   1   7        1.25        0.39      1.83 o
  13   1   7       33.91       43.40      4.97 o
  14   1   7        0.03        0.00      2.95 o
  15   1   7        2.66        4.54      4.32 o
 -18   2   7        2.72        5.06      4.06 o
 -17   2   7       23.39       19.67      3.55 o
 -16   2   7       19.36       21.89      3.38 o
 -15   2   7       60.80       57.47      3.38 o
 -14   2   7        3.04        2.61      1.40 o
 -13   2   7      204.71      200.51      3.96 o
 -12   2   7      144.32      132.32      2.85 o
 -11   2   7      446.75      443.51      4.45 o
 -10   2   7        8.39        8.21      0.67 o
  -9   2   7       31.81       30.66      0.87 o
  -8   2   7      143.64      153.60      1.86 o
  -7   2   7       86.50      112.98      1.44 o
  -6   2   7      500.30      533.44      3.74 o
  -5   2   7      380.07      413.39      3.01 o
  -4   2   7      342.62      356.79      2.83 o
  -3   2   7       68.66       85.66      1.08 o
  -2   2   7      611.58      531.79      3.82 o
  -1   2   7       27.95       19.79      0.56 o
   0   2   7     1121.33     1184.44      8.19 o
   1   2   7      135.27      135.63      1.59 o
   2   2   7     1288.55     1377.69      9.30 o
   3   2   7       50.96       48.66      1.05 o
   4   2   7       23.99       26.92      0.90 o
   5   2   7       44.70       37.27      1.10 o
   6   2   7      406.09      401.66      3.83 o
   7   2   7        3.29        2.54      0.75 o
   8   2   7      295.56      282.11      4.60 o
   9   2   7       68.64       66.05      2.50 o
  10   2   7        9.48        6.47      1.56 o
  11   2   7       38.05       35.35      2.86 o
  12   2   7        0.61        0.00      1.91 o
  13   2   7       32.03       32.03      3.21 o
  14   2   7        5.50        6.34      2.48 o
  15   2   7       33.33       41.20      3.79 o
 -18   3   7        3.97        0.30      3.02 o
 -17   3   7       24.71       31.56      3.81 o
 -16   3   7        2.87        3.86      2.61 o
 -15   3   7       37.48       47.46      3.42 o
 -14   3   7        2.32        0.93      1.59 o
 -13   3   7       50.87       45.78      3.22 o
 -12   3   7      214.89      195.00      3.45 o
 -11   3   7      239.52      243.30      3.26 o
 -10   3   7      180.91      190.26      2.58 o
  -9   3   7      260.47      275.49      2.73 o
  -8   3   7       42.47       47.25      1.03 o
  -7   3   7        8.05        5.40      0.52 o
  -6   3   7      230.80      241.26      2.47 o
  -5   3   7       56.47       70.07      1.19 o
  -4   3   7      252.17      249.25      2.47 o
  -3   3   7      248.87      291.42      2.70 o
  -2   3   7      656.10      705.95      5.24 o
  -1   3   7      283.86      289.00      2.68 o
   0   3   7       13.09       12.32      0.59 o
   1   3   7       13.33       19.69      0.72 o
   2   3   7      205.72      242.93      2.30 o
   3   3   7      343.79      384.26      3.30 o
   4   3   7       49.58       52.35      1.17 o
   5   3   7       77.92       88.74      1.64 o
   6   3   7       13.32       12.37      0.88 o
   7   3   7      254.07      253.86      3.82 o
   8   3   7      486.93      493.21      6.18 o
   9   3   7      311.19      296.05      5.12 o
  10   3   7      187.19      171.85      4.52 o
  11   3   7       18.21       22.02      2.20 o
  12   3   7        0.59        0.00      1.73 o
  13   3   7       42.64       50.20      4.81 o
  14   3   7       15.18       15.50      2.86 o
 -17   4   7        0.33        0.00      2.32 o
 -16   4   7        0.30        1.11      2.00 o
 -15   4   7        1.87        3.19      1.75 o
 -14   4   7        0.33        0.14      1.55 o
 -13   4   7      107.31      110.80      4.11 o
 -12   4   7        6.17        2.62      1.26 o
 -11   4   7       23.26       19.74      1.60 o
 -10   4   7       33.19       33.30      1.55 o
  -9   4   7       85.99       78.06      1.78 o
  -8   4   7      101.69      106.49      1.74 o
  -7   4   7       28.89       25.97      0.90 o
  -6   4   7      106.26      115.86      1.64 o
  -5   4   7      183.83      189.20      2.00 o
  -4   4   7      130.63      140.04      1.68 o
  -3   4   7        0.07        0.83      0.38 o
  -2   4   7       26.08       18.86      0.60 o
  -1   4   7       32.90       30.90      0.74 o
   0   4   7      290.80      317.55      2.77 o
   1   4   7      580.06      629.74      5.04 o
   2   4   7      217.23      219.19      2.38 o
   3   4   7        5.25        5.47      0.60 o
   4   4   7      148.43      158.38      2.16 o
   5   4   7      277.06      271.92      3.36 o
   6   4   7      504.81      499.88      5.04 o
   7   4   7      419.97      415.51      4.82 o
   8   4   7       40.92       38.10      1.59 o
   9   4   7        9.12        8.97      1.43 o
  10   4   7       59.15       63.57      3.62 o
  11   4   7        0.52        0.00      1.49 o
  12   4   7        8.03        8.93      1.95 o
  13   4   7       29.34       32.95      3.09 o
  14   4   7       11.75       12.46      2.62 o
 -16   5   7       11.91       10.53      3.03 o
 -15   5   7        4.05        4.83      2.35 o
 -14   5   7        2.02        3.59      1.75 o
 -13   5   7        0.66        0.00      1.52 o
 -12   5   7       53.10       51.23      2.64 o
 -11   5   7       93.68       89.79      2.50 o
 -10   5   7       14.30       13.17      1.27 o
  -9   5   7       63.02       67.13      1.67 o
  -8   5   7       23.25       23.56      0.97 o
  -7   5   7        1.15        0.21      0.54 o
  -6   5   7       57.87       53.37      1.28 o
  -5   5   7        8.71       12.02      0.83 o
  -4   5   7       14.16       16.88      0.98 o
  -3   5   7       16.24       18.51      0.98 o
  -2   5   7      127.20      132.40      2.26 o
  -1   5   7      225.86      249.12      3.32 o
   0   5   7        1.47        2.57      0.70 o
   1   5   7        4.90        6.72      0.83 o
   2   5   7      132.68      131.24      2.46 o
   3   5   7      126.91      131.95      2.14 o
   4   5   7       14.80       14.03      0.85 o
   5   5   7      183.08      175.55      2.54 o
   6   5   7        3.64        4.22      0.98 o
   7   5   7       66.40       66.89      2.27 o
   8   5   7        0.13        1.12      1.30 o
   9   5   7       35.68       34.49      2.29 o
  10   5   7      195.87      205.95      4.90 o
  11   5   7       58.00       66.11      3.61 o
  12   5   7        0.09        1.55      1.97 o
  13   5   7       28.83       32.99      3.51 o
 -15   6   7        0.00        0.16      2.02 o
 -14   6   7       14.54       14.80      2.35 o
 -13   6   7        0.33        0.00      1.52 o
 -12   6   7       11.91       10.89      1.63 o
 -11   6   7        3.39        2.91      0.99 o
 -10   6   7        1.52        1.25      1.14 o
  -9   6   7       31.68       35.71      1.63 o
  -8   6   7        0.07        0.00      0.91 o
  -7   6   7        6.51        4.18      0.94 o
  -6   6   7        5.44        3.74      0.89 o
  -5   6   7        5.88        2.64      0.87 o
  -4   6   7        3.12        2.58      0.77 o
  -3   6   7        1.66        1.04      0.74 o
  -2   6   7       23.25       24.79      1.15 o
  -1   6   7        4.06        5.69      0.86 o
   0   6   7       73.06       73.60      2.39 o
   1   6   7       56.92       61.75      1.74 o
   2   6   7        3.56        4.28      0.95 o
   3   6   7        2.55        1.04      0.91 o
   4   6   7       10.69        9.99      1.17 o
   5   6   7       40.41       39.22      1.89 o
   6   6   7       81.17       81.99      2.39 o
   7   6   7       51.47       53.91      2.27 o
   8   6   7       34.93       37.94      2.95 o
   9   6   7       14.57       16.00      1.62 o
  10   6   7       18.93       17.57      1.79 o
  11   6   7       10.74       10.35      1.95 o
 -13   7   7        0.00        0.33      2.46 o
 -12   7   7        5.46        0.00      1.76 o
 -11   7   7        8.03        5.78      1.78 o
 -10   7   7        0.67        0.00      1.32 o
  -9   7   7       15.66       11.59      1.59 o
  -8   7   7       19.79       20.00      1.38 o
  -7   7   7       19.59       19.82      1.35 o
  -6   7   7       12.23       13.04      1.18 o
  -5   7   7        0.16        0.73      0.89 o
  -4   7   7       49.97       52.91      1.92 o
  -3   7   7        8.00        4.39      0.92 o
  -2   7   7      165.53      162.57      2.73 o
  -1   7   7       20.60       17.69      1.14 o
   0   7   7       22.67       22.48      1.26 o
   1   7   7        6.73        7.74      1.01 o
   2   7   7       18.63       16.45      1.23 o
   3   7   7        0.84        1.31      0.98 o
   4   7   7      107.63      105.48      2.68 o
   5   7   7       13.14       12.12      1.68 o
   6   7   7       27.49       28.13      2.13 o
   7   7   7        5.75        4.87      1.70 o
   8   7   7        2.65        5.52      1.92 o
   9   7   7       26.43       26.81      2.93 o
  10   7   7       10.99       15.27      2.84 o
 -11   8   7       19.22       27.93      2.32 o
 -10   8   7       11.81       12.40      1.85 o
  -9   8   7        0.83        0.00      1.40 o
  -8   8   7        1.08        0.83      1.56 o
  -7   8   7        4.08        2.19      1.17 o
  -6   8   7       13.33       12.19      1.27 o
  -5   8   7       18.92       20.15      1.31 o
  -4   8   7       20.87       21.38      1.26 o
  -3   8   7        1.07        0.00      0.87 o
  -2   8   7       92.71       90.67      2.11 o
  -1   8   7       15.12       11.73      1.10 o
   0   8   7       18.33       14.41      1.18 o
   1   8   7        1.62        0.25      0.96 o
   2   8   7       15.16       13.43      1.25 o
   3   8   7       18.93       16.64      1.38 o
   4   8   7        0.65        1.91      1.35 o
   5   8   7       24.43       22.96      1.98 o
   6   8   7      105.88      116.17      3.71 o
   7   8   7       10.84       14.34      2.09 o
  -7   9   7        0.15        0.00      1.42 o
  -6   9   7       10.43       12.31      1.36 o
  -5   9   7        8.76        7.47      1.10 o
  -4   9   7        0.22        0.26      0.90 o
  -3   9   7        0.76        0.00      1.06 o
  -2   9   7       38.97       39.93      1.68 o
  -1   9   7        0.02        0.00      1.00 o
   0   9   7        1.05        0.06      0.91 o
   1   9   7        6.30        8.31      1.12 o
   2   9   7        5.01        3.03      1.10 o
   3   9   7        0.29        0.00      1.23 o
   4   9   7       44.02       47.76      2.75 o
 -18   0   8       17.04       28.72      5.38 o
 -16   0   8       64.26       66.89      7.55 o
 -14   0   8       23.05       12.31      2.64 o
 -12   0   8     3016.73     2854.85     35.46 o
 -10   0   8       45.37       44.17      1.77 o
  -8   0   8     1058.48     1109.99     10.38 o
  -6   0   8     9224.36    10461.20     79.37 o
  -4   0   8     4979.10     5437.45     46.85 o
  -2   0   8      185.04      233.35      4.12 o
   0   0   8     1087.90     1188.11     12.35 o
   2   0   8     1310.74     1310.73     15.68 o
   4   0   8      161.77      194.70      5.01 o
   6   0   8      300.08      291.20      5.62 o
   8   0   8       68.75       71.84      3.11 o
  10   0   8       20.02       16.16      2.87 o
  12   0   8        5.45        4.85      3.29 o
  14   0   8       77.26       86.12      9.66 o
 -19   1   8       12.51       16.61      7.21 o
 -18   1   8        0.16        0.81      2.45 o
 -17   1   8        0.01        0.43      2.27 o
 -16   1   8        3.41        1.73      1.99 o
 -15   1   8       42.89       45.98      2.90 o
 -14   1   8       85.02       98.60      4.69 o
 -13   1   8      245.65      238.97      4.76 o
 -12   1   8       27.16       21.06      1.51 o
 -11   1   8      269.30      259.65      3.09 o
 -10   1   8        2.38        0.56      0.57 o
  -9   1   8      193.55      198.42      2.20 o
  -8   1   8      232.76      282.77      2.64 o
  -7   1   8       29.35       25.04      0.70 o
  -6   1   8        1.25        0.90      0.35 o
  -5   1   8      626.06      700.87      4.26 o
  -4   1   8     1406.52     1510.98      8.80 o
  -3   1   8      591.01      620.99      4.15 o
  -2   1   8      259.75      270.64      2.17 o
  -1   1   8        2.11        0.34      0.32 o
   0   1   8      244.27      249.23      2.23 o
   1   1   8      579.81      559.18      4.26 o
   2   1   8      460.48      575.86      4.45 o
   3   1   8       43.61       37.97      0.93 o
   4   1   8      165.01      148.57      1.96 o
   5   1   8      106.41      108.71      1.78 o
   6   1   8       51.76       45.16      1.22 o
   7   1   8        5.74        4.32      0.89 o
   8   1   8      106.75      114.26      3.62 o
   9   1   8        0.54        0.00      1.26 o
  10   1   8       34.63       37.92      2.81 o
  11   1   8       61.49       59.90      3.65 o
  12   1   8        5.28        4.26      2.11 o
  13   1   8        0.04        0.00      2.61 o
  14   1   8        0.01        2.28      3.47 o
  15   1   8        0.50        3.60      3.95 o
 -18   2   8       36.42       48.76      4.65 o
 -17   2   8        2.35        0.00      2.38 o
 -16   2   8        0.04        0.00      2.22 o
 -15   2   8       24.47       30.68      4.06 o
 -14   2   8        0.13        0.77      1.24 o
 -13   2   8       88.96       88.67      2.68 o
 -12   2   8      312.56      281.54      4.19 o
 -11   2   8       10.69       10.79      1.05 o
 -10   2   8      247.41      257.79      2.64 o
  -9   2   8       49.96       44.37      1.10 o
  -8   2   8      900.78      908.23      6.18 o
  -7   2   8       73.72       69.02      1.13 o
  -6   2   8     2347.30     2570.53     14.86 o
  -5   2   8      339.65      348.31      2.77 o
  -4   2   8      994.92     1052.52      6.68 o
  -3   2   8       72.23       70.69      1.07 o
  -2   2   8       84.21      100.87      1.30 o
  -1   2   8       33.50       25.34      0.71 o
   0   2   8     1352.16     1439.50      9.90 o
   1   2   8      330.10      347.92      2.93 o
   2   2   8       49.76       51.60      1.05 o
   3   2   8      633.35      714.44      5.88 o
   4   2   8      493.78      517.47      4.69 o
   5   2   8        0.77        0.00      0.49 o
   6   2   8      362.12      363.46      3.82 o
   7   2   8      110.48      108.49      2.53 o
   8   2   8       73.75       69.02      2.37 o
   9   2   8      511.32      524.38      8.06 o
  10   2   8       12.45       13.11      1.85 o
  11   2   8       14.90       10.08      2.44 o
  12   2   8       20.39       22.49      3.60 o
  13   2   8       12.50        8.24      2.57 o
  14   2   8       73.31       85.70      4.76 o
 -18   3   8        1.03        4.10      3.14 o
 -17   3   8        1.35        1.89      3.20 o
 -16   3   8        0.81        0.00      2.22 o
 -15   3   8        2.64        2.15      1.95 o
 -14   3   8        0.50        0.00      1.66 o
 -13   3   8       87.09       85.10      3.91 o
 -12   3   8        1.04        0.00      1.11 o
 -11   3   8      425.74      406.16      4.65 o
 -10   3   8       44.75       45.18      1.42 o
  -9   3   8        0.15        0.02      0.56 o
  -8   3   8       55.38       57.51      1.26 o
  -7   3   8        0.24        0.00      0.42 o
  -6   3   8       16.11       20.50      0.70 o
  -5   3   8       23.35       12.55      0.57 o
  -4   3   8      187.89      202.93      2.16 o
  -3   3   8        3.44        4.41      0.50 o
  -2   3   8      171.28      164.17      1.91 o
  -1   3   8      415.28      447.62      3.71 o
   0   3   8      296.52      328.32      3.02 o
   1   3   8        6.02        5.02      0.48 o
   2   3   8       93.70      101.94      1.42 o
   3   3   8       28.08       23.88      0.98 o
   4   3   8        1.85        3.51      0.56 o
   5   3   8       45.03       41.27      1.29 o
   6   3   8        0.36        0.37      0.73 o
   7   3   8        0.25        0.00      0.87 o
   8   3   8        5.80        3.66      1.18 o
   9   3   8      223.70      235.89      6.10 o
  10   3   8       60.28       59.39      2.91 o
  11   3   8        5.07        2.08      1.67 o
  12   3   8        2.04        2.95      2.17 o
  13   3   8        5.76        5.45      2.41 o
  14   3   8        0.08        0.00      2.31 o
 -17   4   8        0.24        0.00      2.42 o
 -16   4   8        0.25        1.44      1.97 o
 -15   4   8        8.29       10.15      2.01 o
 -14   4   8        5.59        4.44      1.69 o
 -13   4   8        0.00        0.00      1.21 o
 -12   4   8      107.80      113.08      3.18 o
 -11   4   8      131.37      123.27      2.83 o
 -10   4   8       44.24       46.16      1.84 o
  -9   4   8       58.87       54.08      1.52 o
  -8   4   8       56.12       57.93      1.38 o
  -7   4   8       12.70       19.19      0.83 o
  -6   4   8      130.29      147.59      2.00 o
  -5   4   8       51.68       46.90      1.07 o
  -4   4   8      116.09      115.58      1.59 o
  -3   4   8        0.95        0.14      0.43 o
  -2   4   8      523.17      532.72      4.38 o
  -1   4   8       51.98       44.58      1.06 o
   0   4   8      334.47      328.20      3.09 o
   1   4   8       48.34       60.77      1.20 o
   2   4   8       99.08      102.99      1.62 o
   3   4   8       70.54       73.33      1.58 o
   4   4   8        3.86        1.80      0.65 o
   5   4   8       11.44       10.35      0.95 o
   6   4   8       12.80       15.21      1.25 o
   7   4   8      292.18      300.66      3.97 o
   8   4   8        2.38        2.20      1.06 o
   9   4   8      120.57      126.79      2.94 o
  10   4   8        0.65        1.50      1.50 o
  11   4   8       11.49        6.87      1.91 o
  12   4   8        0.84        0.35      1.75 o
  13   4   8        0.06        2.06      2.27 o
 -16   5   8        2.95        3.25      2.57 o
 -15   5   8        0.40        1.37      2.02 o
 -14   5   8        2.52        3.85      1.83 o
 -13   5   8       44.43       40.07      2.61 o
 -12   5   8        4.17        3.45      1.45 o
 -11   5   8       78.49       80.02      2.40 o
 -10   5   8       41.04       38.19      1.77 o
  -9   5   8        2.31        3.40      0.86 o
  -8   5   8       23.02       23.63      1.00 o
  -7   5   8        2.13        0.59      0.54 o
  -6   5   8       44.56       47.61      1.35 o
  -5   5   8        7.01        5.76      0.73 o
  -4   5   8       49.17       49.97      1.53 o
  -3   5   8       26.19       27.07      1.17 o
  -2   5   8      114.48      112.00      2.17 o
  -1   5   8       15.19       13.66      0.98 o
   0   5   8       24.58       22.04      1.12 o
   1   5   8        0.32        0.00      0.69 o
   2   5   8       60.54       64.21      1.33 o
   3   5   8        0.01        0.34      0.55 o
   4   5   8        4.62        6.92      0.76 o
   5   5   8       83.90       90.15      1.96 o
   6   5   8       52.65       54.57      2.01 o
   7   5   8        2.65        1.32      1.39 o
   8   5   8       52.31       53.17      2.53 o
   9   5   8       13.77       17.38      1.99 o
  10   5   8       37.52       42.63      2.80 o
  11   5   8        0.49        0.23      1.82 o
  12   5   8       19.41       20.63      2.83 o
 -15   6   8        0.09        0.00      1.90 o
 -14   6   8        1.26        1.01      1.77 o
 -13   6   8        0.04        0.00      1.48 o
 -12   6   8        5.46        4.89      1.50 o
 -11   6   8       50.68       54.20      1.87 o
 -10   6   8        2.17        0.69      1.17 o
  -9   6   8       44.75       40.33      1.74 o
  -8   6   8        0.16        0.41      0.96 o
  -7   6   8        6.99        5.82      1.01 o
  -6   6   8        2.65        2.00      0.92 o
  -5   6   8       26.40       29.73      1.30 o
  -4   6   8        9.79        9.12      0.99 o
  -3   6   8       18.19       17.91      1.12 o
  -2   6   8       80.79       77.21      1.91 o
  -1   6   8        0.13        0.00      0.77 o
   0   6   8       82.59       82.39      2.22 o
   1   6   8        7.36       10.82      1.05 o
   2   6   8      143.60      150.15      2.87 o
   3   6   8        2.11        2.14      0.97 o
   4   6   8       27.09       26.45      1.69 o
   5   6   8       11.70       14.16      1.66 o
   6   6   8       23.76       29.50      1.75 o
   7   6   8        6.59        6.84      0.97 o
   8   6   8        5.99        3.99      1.29 o
   9   6   8        6.00        6.96      1.53 o
  10   6   8       10.70       10.45      2.00 o
  11   6   8        4.10        2.38      1.74 o
 -13   7   8        7.60        8.42      2.87 o
 -12   7   8        3.31        0.00      2.11 o
 -11   7   8        0.41        0.97      1.64 o
 -10   7   8        3.31        4.80      1.48 o
  -9   7   8        1.75        0.00      1.20 o
  -8   7   8        2.13        2.58      1.35 o
  -7   7   8        7.56        6.82      1.20 o
  -6   7   8        0.01        0.00      0.93 o
  -5   7   8       20.51       23.81      1.37 o
  -4   7   8       20.68       19.91      1.20 o
  -3   7   8        0.57        0.38      0.87 o
  -2   7   8       14.40       16.49      1.16 o
  -1   7   8       13.78       12.47      1.10 o
   0   7   8        1.79        1.77      0.92 o
   1   7   8       40.45       39.29      1.59 o
   2   7   8        0.01        0.32      0.95 o
   3   7   8        8.87        8.81      1.23 o
   4   7   8       14.38       13.78      1.68 o
   5   7   8      148.12      170.13      4.44 o
   6   7   8        4.81        2.93      1.57 o
   7   7   8        4.13        5.89      1.72 o
   8   7   8        1.21        1.75      2.03 o
   9   7   8       21.67       18.55      2.85 o
 -11   8   8       26.24       23.16      2.35 o
 -10   8   8        0.49        0.00      1.71 o
  -9   8   8       13.47       15.80      2.01 o
  -8   8   8        0.06        0.00      1.67 o
  -7   8   8        6.00        4.79      1.40 o
  -6   8   8        5.23        5.63      1.24 o
  -5   8   8       18.92       20.52      1.39 o
  -4   8   8        1.55        1.53      1.02 o
  -3   8   8       44.89       45.97      1.58 o
  -2   8   8        0.00        0.55      0.95 o
  -1   8   8        4.65        4.69      1.03 o
   0   8   8        1.15        2.05      0.98 o
   1   8   8       19.03       22.18      1.41 o
   2   8   8        0.41        1.27      1.05 o
   3   8   8        3.14        5.03      1.44 o
   4   8   8       28.09       29.16      2.02 o
   5   8   8        8.22        8.72      1.87 o
   6   8   8        0.03        0.04      1.66 o
   7   8   8        4.87        4.22      1.90 o
  -7   9   8        9.75        8.25      1.58 o
  -6   9   8        0.00        0.00      1.11 o
  -5   9   8        0.15        0.00      1.05 o
  -4   9   8       10.75        9.63      1.17 o
  -3   9   8        5.38        5.06      1.03 o
  -2   9   8        0.58        0.34      0.92 o
  -1   9   8        1.53        0.56      0.97 o
   0   9   8        0.56        0.00      1.00 o
   1   9   8        0.84        1.06      1.10 o
   2   9   8        0.82        0.00      1.30 o
   3   9   8       14.28       15.14      1.73 o
 -19   0   9       64.70       72.04      7.49 o
 -17   0   9        2.93        2.80      5.48 o
 -15   0   9       54.34       59.61      8.02 o
 -13   0   9        5.33        6.07      2.58 o
 -11   0   9      412.64      426.12      6.26 o
  -9   0   9      192.13      184.48      3.16 o
  -7   0   9       11.16       15.69      0.94 o
  -5   0   9     2170.08     2403.97     18.47 o
  -3   0   9     1348.55     1301.99     12.83 o
  -1   0   9     1148.02     1186.48     11.19 o
   1   0   9     1252.60     1382.70     19.27 o
   3   0   9     5101.91     5420.64     84.02 o
   5   0   9      245.17      254.61      4.44 o
   7   0   9      652.30      614.93     10.10 o
   9   0   9      637.58      667.27     14.55 o
  11   0   9       21.85       24.70      4.32 o
  13   0   9       60.37       57.87      6.55 o
 -19   1   9       59.92       71.58      7.25 o
 -18   1   9        0.02        6.25      3.06 o
 -17   1   9        4.27        4.27      2.74 o
 -16   1   9        2.61        2.57      2.15 o
 -15   1   9       16.68       17.50      2.37 o
 -14   1   9       33.16       32.84      2.70 o
 -13   1   9       35.95       33.81      2.22 o
 -12   1   9       24.09       18.11      1.55 o
 -11   1   9      492.81      470.88      4.95 o
 -10   1   9      160.64      150.67      2.05 o
  -9   1   9      220.05      201.69      2.24 o
  -8   1   9      225.62      231.67      2.34 o
  -7   1   9      367.76      395.87      3.20 o
  -6   1   9      145.32      143.51      1.56 o
  -5   1   9       27.04       32.39      0.90 o
  -4   1   9     1180.63     1275.04      8.06 o
  -3   1   9     1078.07     1238.89      7.61 o
  -2   1   9      458.27      455.38      3.40 o
  -1   1   9      468.14      534.03      3.98 o
   0   1   9       35.61       39.24      0.86 o
   1   1   9       10.92       21.77      0.74 o
   2   1   9        7.11        3.15      0.52 o
   3   1   9      574.56      617.03      4.99 o
   4   1   9      118.05      128.69      1.93 o
   5   1   9        0.06        0.13      0.65 o
   6   1   9       35.15       38.25      1.30 o
   7   1   9       13.55       17.64      1.31 o
   8   1   9        0.38        0.00      1.11 o
   9   1   9      151.45      157.92      4.52 o
  10   1   9       69.48       72.12      3.62 o
  11   1   9      189.50      197.92      6.00 o
  12   1   9        0.42        3.13      2.46 o
  13   1   9        7.24        6.48      3.54 o
  14   1   9        5.22        2.34      4.06 o
 -18   2   9        9.10       10.38      3.26 o
 -17   2   9       16.98       13.80      3.29 o
 -16   2   9        0.11        2.56      2.86 o
 -15   2   9       13.80       16.41      2.58 o
 -14   2   9        0.66        1.26      1.30 o
 -13   2   9      187.44      168.85      4.61 o
 -12   2   9      562.79      544.32      6.40 o
 -11   2   9      116.14      108.36      2.49 o
 -10   2   9       98.55       90.89      1.75 o
  -9   2   9       72.30       72.22      1.33 o
  -8   2   9        0.39        0.00      0.43 o
  -7   2   9      270.66      322.51      2.78 o
  -6   2   9      469.43      524.12      4.01 o
  -5   2   9      638.75      619.13      4.37 o
  -4   2   9      146.33      151.59      1.62 o
  -3   2   9      180.93      174.99      1.74 o
  -2   2   9        1.38        3.55      0.44 o
  -1   2   9       23.94       29.18      0.79 o
   0   2   9      108.95      101.08      1.44 o
   1   2   9     1022.24     1143.75      7.79 o
   2   2   9       74.78       83.00      1.43 o
   3   2   9      606.60      644.80      5.53 o
   4   2   9      110.37      105.86      2.06 o
   5   2   9      233.24      248.47      2.89 o
   6   2   9       88.26       81.38      2.12 o
   7   2   9      905.67      891.55     10.06 o
   8   2   9        8.06        7.23      1.42 o
   9   2   9       48.29       53.51      2.63 o
  10   2   9       19.26       21.91      2.51 o
  11   2   9        9.81       11.31      2.80 o
  12   2   9        5.46        3.29      2.64 o
  13   2   9        0.66        0.00      2.24 o
  14   2   9        2.69        0.77      2.62 o
 -18   3   9       18.06       32.53      4.69 o
 -17   3   9       16.82       16.76      3.28 o
 -16   3   9        0.40        0.00      2.77 o
 -15   3   9        2.32        0.77      1.89 o
 -14   3   9       23.71       25.39      2.45 o
 -13   3   9        7.71        4.28      1.54 o
 -12   3   9       44.76       41.53      1.89 o
 -11   3   9      115.31      110.71      2.48 o
 -10   3   9        9.71       12.85      1.09 o
  -9   3   9        1.62        1.29      0.58 o
  -8   3   9        5.15        6.63      0.63 o
  -7   3   9      206.59      208.43      2.31 o
  -6   3   9        1.01        1.18      0.44 o
  -5   3   9      201.74      239.29      2.72 o
  -4   3   9      223.22      241.12      2.34 o
  -3   3   9      405.92      398.73      3.10 o
  -2   3   9      449.51      431.55      3.38 o
  -1   3   9       55.12       57.73      1.01 o
   0   3   9        0.14        0.00      0.38 o
   1   3   9      146.22      136.00      1.69 o
   2   3   9      166.97      152.14      1.88 o
   3   3   9      167.81      172.16      2.16 o
   4   3   9       96.94       99.28      1.77 o
   5   3   9      191.07      186.44      2.55 o
   6   3   9       52.82       48.02      1.64 o
   7   3   9        8.95        6.76      1.24 o
   8   3   9        3.83        4.32      1.32 o
   9   3   9       59.46       64.26      3.66 o
  10   3   9        4.58        1.09      1.64 o
  11   3   9        0.04        0.00      1.63 o
  12   3   9       39.05       41.62      3.48 o
  13   3   9        9.95       13.36      2.83 o
  14   3   9        0.01        0.00      2.45 o
 -17   4   9        0.03        2.37      2.51 o
 -16   4   9        5.74        5.68      2.14 o
 -15   4   9       12.47       17.67      2.28 o
 -14   4   9       28.37       36.72      3.85 o
 -13   4   9       39.99       34.63      2.24 o
 -12   4   9      172.04      166.15      4.17 o
 -11   4   9        2.62        2.80      1.33 o
 -10   4   9       58.80       54.79      2.15 o
  -9   4   9      193.66      200.68      3.00 o
  -8   4   9       69.38       74.25      1.65 o
  -7   4   9       26.59       26.96      0.96 o
  -6   4   9       60.41       63.21      1.30 o
  -5   4   9       18.49       18.44      0.80 o
  -4   4   9       28.16       24.26      0.83 o
  -3   4   9      186.25      188.40      2.16 o
  -2   4   9        0.73        0.39      0.46 o
  -1   4   9       60.38       58.82      1.19 o
   0   4   9       65.71       66.69      1.28 o
   1   4   9        1.29        1.25      0.50 o
   2   4   9       17.69       15.95      0.82 o
   3   4   9       51.46       52.69      1.36 o
   4   4   9      259.86      267.49      4.01 o
   5   4   9        0.95        0.03      0.66 o
   6   4   9       47.37       47.17      1.55 o
   7   4   9      125.06      122.84      2.60 o
   8   4   9      106.43      105.36      2.65 o
   9   4   9       14.42       13.20      1.45 o
  10   4   9        0.13        0.14      1.30 o
  11   4   9        7.38        8.09      2.08 o
  12   4   9        1.77        3.03      2.18 o
  13   4   9        0.95        1.68      2.12 o
 -16   5   9        0.69        1.70      2.47 o
 -15   5   9        0.00        3.01      2.13 o
 -14   5   9        2.96        2.93      1.82 o
 -13   5   9       13.73       11.93      2.01 o
 -12   5   9      165.79      170.00      4.28 o
 -11   5   9      184.92      192.14      4.31 o
 -10   5   9        0.12        1.01      1.13 o
  -9   5   9       91.74       91.57      2.12 o
  -8   5   9        3.62        3.15      0.70 o
  -7   5   9      108.51      115.98      1.91 o
  -6   5   9        0.88        0.59      0.50 o
  -5   5   9       46.29       47.56      1.32 o
  -4   5   9      130.76      132.79      2.26 o
  -3   5   9       32.52       31.69      1.31 o
  -2   5   9      301.66      300.23      4.04 o
  -1   5   9       11.34       11.05      1.01 o
   0   5   9       17.10       14.75      1.06 o
   1   5   9       11.12       10.87      0.63 o
   2   5   9       11.63       13.80      0.78 o
   3   5   9       32.94       33.42      1.14 o
   4   5   9      123.66      118.15      2.14 o
   5   5   9      112.92      129.41      2.94 o
   6   5   9       23.19       25.21      1.64 o
   7   5   9       12.07       11.28      1.86 o
   8   5   9       26.60       22.93      2.18 o
   9   5   9        1.56        3.06      1.72 o
  10   5   9        5.51        8.06      2.13 o
  11   5   9        3.24        6.15      2.22 o
  12   5   9       25.66       27.90      4.23 o
 -15   6   9        1.78        1.08      2.04 o
 -14   6   9       18.68       22.48      3.12 o
 -13   6   9       14.88       18.95      2.06 o
 -12   6   9       65.13       74.03      2.81 o
 -11   6   9       28.50       30.82      1.66 o
 -10   6   9       19.15       21.52      1.69 o
  -9   6   9       17.23       20.83      1.32 o
  -8   6   9        0.13        1.01      1.09 o
  -7   6   9        0.19        0.00      0.92 o
  -6   6   9       20.21       19.61      1.31 o
  -5   6   9       51.12       53.71      1.68 o
  -4   6   9       17.11       18.37      1.22 o
  -3   6   9      143.19      144.20      2.71 o
  -2   6   9       23.03       24.14      1.30 o
  -1   6   9        0.12        0.20      0.86 o
   0   6   9        5.83        6.07      0.98 o
   1   6   9        2.49        2.27      0.91 o
   2   6   9        4.93        6.11      1.05 o
   3   6   9       23.83       26.07      1.53 o
   4   6   9       38.43       40.44      2.15 o
   5   6   9        0.39        0.00      0.89 o
   6   6   9       17.19       17.60      1.36 o
   7   6   9       44.29       47.25      2.14 o
   8   6   9        0.80        3.45      1.51 o
   9   6   9       32.86       38.34      2.43 o
  10   6   9        0.31        1.88      1.92 o
 -13   7   9        3.65        2.08      2.84 o
 -12   7   9       44.11       43.97      3.26 o
 -11   7   9       55.33       56.77      2.87 o
 -10   7   9        0.00        0.12      1.39 o
  -9   7   9        0.48        0.00      1.43 o
  -8   7   9       84.59       95.77      4.73 o
  -7   7   9       13.02       14.12      1.50 o
  -6   7   9        0.12        0.00      0.98 o
  -5   7   9       15.08       16.83      1.30 o
  -4   7   9        7.65        7.82      1.11 o
  -3   7   9        3.92        2.99      0.99 o
  -2   7   9       55.20       52.84      1.76 o
  -1   7   9        0.88        0.47      0.90 o
   0   7   9        2.18        2.96      0.99 o
   1   7   9        0.74        0.08      0.97 o
   2   7   9        6.24        6.47      1.20 o
   3   7   9       11.00       10.88      1.57 o
   4   7   9       36.37       31.29      2.10 o
   5   7   9       37.58       42.99      2.46 o
   6   7   9       28.82       34.67      2.41 o
   7   7   9        0.59        1.82      1.79 o
   8   7   9       17.92       16.93      2.75 o
   9   7   9        0.18        2.63      2.37 o
 -11   8   9        7.08        9.50      2.40 o
 -10   8   9        8.31        6.58      2.01 o
  -9   8   9        2.41        0.91      1.54 o
  -8   8   9        2.97        3.54      1.54 o
  -7   8   9        8.78        9.70      1.58 o
  -6   8   9        2.78        2.58      1.22 o
  -5   8   9       12.46        9.88      1.28 o
  -4   8   9        4.08        2.54      1.21 o
  -3   8   9        0.14        0.35      1.01 o
  -2   8   9        6.00        3.53      1.07 o
  -1   8   9        1.82        2.25      1.07 o
   0   8   9        1.02        3.70      1.08 o
   1   8   9        0.49        1.57      1.09 o
   2   8   9       15.45       15.83      1.67 o
   3   8   9        7.46        6.48      1.51 o
   4   8   9       14.09       12.88      1.80 o
   5   8   9        0.12        0.76      1.57 o
   6   8   9        3.75        3.86      1.83 o
  -6   9   9        1.57        0.94      1.57 o
  -5   9   9        2.12        0.00      1.18 o
  -4   9   9       21.98       22.71      1.52 o
  -3   9   9        4.32        2.15      1.11 o
  -2   9   9        8.41        4.41      1.14 o
  -1   9   9        0.30        0.00      1.05 o
   0   9   9        5.91        6.22      1.25 o
   1   9   9       27.72       28.25      1.88 o
   2   9   9        0.00        0.00      1.87 o
 -18   0  10       19.16       27.80      5.27 o
 -16   0  10        1.41        2.72      3.14 o
 -14   0  10        4.81        0.00      2.55 o
 -12   0  10      172.32      175.61      4.46 o
 -10   0  10      680.24      639.69      7.89 o
  -8   0  10      141.84      166.10      2.93 o
  -6   0  10        6.99        0.98      0.57 o
  -4   0  10        0.99        0.91      0.53 o
  -2   0  10       34.49       37.99      1.57 o
   0   0  10     3335.32     3618.90     41.66 o
   2   0  10      184.71      182.44      3.95 o
   4   0  10       11.55       15.99      1.84 o
   6   0  10     2147.48     1962.68     25.30 o
   8   0  10      183.09      187.84      7.69 o
  10   0  10       95.83      109.87     13.17 o
  12   0  10      242.84      293.08     17.38 o
  14   0  10        0.57        0.00      4.21 o
 -19   1  10        9.48        9.20      4.64 o
 -18   1  10       71.46       84.13      7.13 o
 -17   1  10        0.62        0.00      2.38 o
 -16   1  10       68.41       78.02      4.66 o
 -15   1  10        6.03        5.58      1.96 o
 -14   1  10       25.03       23.40      2.44 o
 -13   1  10        7.58        5.78      1.42 o
 -12   1  10      118.54      122.50      2.87 o
 -11   1  10      298.14      295.76      3.84 o
 -10   1  10       49.07       51.61      1.32 o
  -9   1  10      108.88      106.80      1.64 o
  -8   1  10       23.62       22.17      0.77 o
  -7   1  10       11.69        8.68      0.54 o
  -6   1  10       71.88       63.02      1.06 o
  -5   1  10      187.59      229.35      2.15 o
  -4   1  10     1056.66     1109.62      7.22 o
  -3   1  10        1.14        2.02      0.42 o
  -2   1  10     1856.37     1890.69     11.56 o
  -1   1  10       92.54       99.71      1.39 o
   0   1  10        0.13        0.39      0.40 o
   1   1  10       22.36       28.44      0.99 o
   2   1  10      443.73      442.94      3.93 o
   3   1  10        8.10        8.26      0.69 o
   4   1  10      359.80      391.32      3.91 o
   5   1  10      163.26      166.01      2.56 o
   6   1  10      354.89      341.27      4.38 o
   7   1  10        4.74        1.97      1.15 o
   8   1  10       52.01       43.92      2.37 o
   9   1  10        7.08        6.54      1.91 o
  10   1  10       24.74       30.47      2.79 o
  11   1  10       75.60       85.54      4.20 o
  12   1  10       77.91       97.95      5.47 o
  13   1  10        2.72        5.08      3.59 o
  14   1  10       32.62       33.65      5.98 o
 -18   2  10        0.57        0.00      2.84 o
 -17   2  10        2.87        1.17      3.21 o
 -16   2  10        1.07        1.00      2.40 o
 -15   2  10       14.86       14.02      3.25 o
 -14   2  10        1.91        5.46      1.54 o
 -13   2  10        2.26        0.36      1.19 o
 -12   2  10       82.52       69.75      2.38 o
 -11   2  10      284.05      271.45      3.99 o
 -10   2  10     1087.40     1060.51      8.89 o
  -9   2  10      420.74      420.70      3.41 o
  -8   2  10        1.81        2.02      0.52 o
  -7   2  10       57.17       54.27      1.08 o
  -6   2  10      201.72      217.28      2.27 o
  -5   2  10      542.85      576.97      4.23 o
  -4   2  10      219.02      229.36      2.23 o
  -3   2  10     1274.92     1359.68      8.55 o
  -2   2  10      465.65      472.80      3.79 o
  -1   2  10        8.39       14.46      0.70 o
   0   2  10      608.22      669.08      5.53 o
   1   2  10      122.47      132.00      1.82 o
   2   2  10      271.56      275.68      2.90 o
   3   2  10      523.29      563.27      4.96 o
   4   2  10      111.71      109.63      1.82 o
   5   2  10       21.82       22.45      1.30 o
   6   2  10     1224.75     1189.59     12.71 o
   7   2  10        5.48        4.81      1.28 o
   8   2  10      267.05      283.69      5.53 o
   9   2  10       59.51       51.60      2.68 o
  10   2  10       17.11       13.08      2.63 o
  11   2  10       26.09       25.96      5.60 o
  12   2  10       41.88       48.71      4.57 o
  13   2  10       13.29       17.78      3.06 o
  14   2  10        5.88        4.39      3.58 o
 -18   3  10       34.58       43.07      4.49 o
 -17   3  10       17.74       20.89      3.45 o
 -16   3  10       78.39       85.71      5.03 o
 -15   3  10        0.22        0.07      1.55 o
 -14   3  10       17.72       17.27      1.95 o
 -13   3  10       22.01       17.93      1.87 o
 -12   3  10       63.06       66.49      2.39 o
 -11   3  10      161.97      154.91      2.90 o
 -10   3  10      465.16      459.28      4.95 o
  -9   3  10      188.84      195.93      2.54 o
  -8   3  10       74.30       79.04      1.46 o
  -7   3  10       94.73       91.30      1.57 o
  -6   3  10       54.50       46.84      1.04 o
  -5   3  10        4.98        5.86      0.56 o
  -4   3  10        0.72        0.37      0.42 o
  -3   3  10      314.73      333.77      3.01 o
  -2   3  10      768.38      847.12      5.97 o
  -1   3  10       41.30       40.38      0.96 o
   0   3  10       60.56       59.10      1.16 o
   1   3  10       30.30       33.59      0.94 o
   2   3  10      131.27      134.17      1.90 o
   3   3  10        0.00        0.00      0.49 o
   4   3  10      224.83      219.59      2.78 o
   5   3  10       80.90       79.75      1.88 o
   6   3  10      411.95      398.71      5.13 o
   7   3  10        7.04        7.90      1.38 o
   8   3  10       13.34       14.08      1.74 o
   9   3  10        4.92        2.61      1.60 o
  10   3  10        1.69        2.49      1.67 o
  11   3  10       23.24       24.47      2.96 o
  12   3  10       79.93      102.52      4.93 o
  13   3  10        0.47        0.00      2.49 o
 -17   4  10       17.64       24.60      3.26 o
 -16   4  10       13.43       18.52      2.70 o
 -15   4  10       24.61       29.25      2.62 o
 -14   4  10        6.28       12.03      2.45 o
 -13   4  10      108.70      115.01      4.28 o
 -12   4  10        4.23        0.37      1.54 o
 -11   4  10      177.59      179.84      3.93 o
 -10   4  10        0.65        0.00      0.95 o
  -9   4  10        7.91        7.25      1.12 o
  -8   4  10       23.53       24.23      1.24 o
  -7   4  10      391.75      387.97      4.03 o
  -6   4  10        0.77        0.28      0.54 o
  -5   4  10      364.65      379.99      3.68 o
  -4   4  10        6.98        7.77      0.67 o
  -3   4  10      113.97      124.75      1.80 o
  -2   4  10        0.09        0.00      0.45 o
  -1   4  10        1.29        1.50      0.52 o
   0   4  10       83.47       89.55      1.57 o
   1   4  10       22.40       22.90      0.94 o
   2   4  10        0.46        0.00      0.59 o
   3   4  10      225.92      226.64      3.06 o
   4   4  10        0.47        0.42      0.72 o
   5   4  10        3.59        5.45      0.87 o
   6   4  10      249.94      258.17      3.83 o
   7   4  10        3.61        0.40      0.98 o
   8   4  10        0.34        0.00      1.08 o
   9   4  10        0.00        0.00      1.18 o
  10   4  10        2.76        3.41      1.45 o
  11   4  10        8.53        9.25      1.76 o
  12   4  10       36.76       41.52      2.78 o
 -16   5  10       27.19       34.10      3.97 o
 -15   5  10        0.88        2.38      2.12 o
 -14   5  10       44.16       52.76      4.64 o
 -13   5  10        0.80        1.63      1.45 o
 -12   5  10      110.20      120.34      3.48 o
 -11   5  10       18.82       17.48      1.73 o
 -10   5  10       54.21       54.81      1.98 o
  -9   5  10       92.16      101.17      2.29 o
  -8   5  10        1.44        2.42      0.78 o
  -7   5  10       48.90       56.20      1.43 o
  -6   5  10        0.67        0.45      0.56 o
  -5   5  10       43.32       50.32      1.19 o
  -4   5  10        2.12        0.61      0.54 o
  -3   5  10       66.71       76.29      1.65 o
  -2   5  10       94.12       91.15      1.60 o
  -1   5  10        0.66        0.00      0.49 o
   0   5  10        5.62        5.06      0.63 o
   1   5  10        1.49        0.58      0.57 o
   2   5  10        0.28        0.00      0.61 o
   3   5  10       43.15       41.38      1.33 o
   4   5  10       91.09       92.10      2.30 o
   5   5  10       89.07       89.89      2.95 o
   6   5  10      119.89      132.99      3.43 o
   7   5  10       28.00       28.10      2.10 o
   8   5  10        0.02        0.10      1.45 o
   9   5  10       18.88       18.51      2.65 o
  10   5  10        4.62        5.90      2.17 o
  11   5  10        8.00       12.49      2.47 o
 -15   6  10        1.72        0.27      1.75 o
 -14   6  10        2.20        6.26      1.85 o
 -13   6  10       78.44       85.54      3.00 o
 -12   6  10       32.26       35.37      2.07 o
 -11   6  10      130.71      145.45      3.36 o
 -10   6  10       37.80       39.67      1.97 o
  -9   6  10       91.77      101.95      2.56 o
  -8   6  10        0.31        0.05      1.00 o
  -7   6  10       42.07       41.25      2.44 o
  -6   6  10        0.10        0.98      0.91 o
  -5   6  10      120.53      127.33      2.74 o
  -4   6  10       15.59       18.22      1.29 o
  -3   6  10        0.14        0.00      0.84 o
  -2   6  10        1.74        0.65      1.09 o
  -1   6  10       26.53       26.47      1.51 o
   0   6  10        3.76        3.43      0.97 o
   1   6  10        0.46        0.25      0.88 o
   2   6  10       10.76        9.62      1.21 o
   3   6  10        7.29        7.36      1.42 o
   4   6  10       27.49       29.83      1.75 o
   5   6  10       41.65       47.23      1.83 o
   6   6  10       33.51       41.13      1.98 o
   7   6  10        2.10        2.74      1.43 o
   8   6  10        3.06        5.67      1.67 o
   9   6  10        2.43        1.16      1.78 o
  10   6  10       11.21       15.40      2.39 o
 -13   7  10       12.20       10.46      2.64 o
 -12   7  10      104.44      105.90      4.14 o
 -11   7  10      114.35      143.96      4.57 o
 -10   7  10        6.74        6.69      1.84 o
  -9   7  10       53.04       49.01      2.52 o
  -8   7  10       53.91       55.12      3.20 o
  -7   7  10        0.29        2.55      1.38 o
  -6   7  10        5.86        3.97      1.25 o
  -5   7  10       45.44       49.07      1.77 o
  -4   7  10        2.22        2.89      1.07 o
  -3   7  10       11.80        9.78      1.21 o
  -2   7  10        1.45        1.12      1.02 o
  -1   7  10        2.62        3.99      1.10 o
   0   7  10        1.81        1.99      1.05 o
   1   7  10       14.23       17.19      1.40 o
   2   7  10        0.10        0.00      1.24 o
   3   7  10       55.84       50.89      2.42 o
   4   7  10       57.30       62.89      2.72 o
   5   7  10        0.27        0.00      1.48 o
   6   7  10       38.22       37.41      2.76 o
   7   7  10       21.52       18.70      2.65 o
   8   7  10        0.15        1.65      2.32 o
 -10   8  10        2.93        3.57      1.84 o
  -9   8  10       33.74       38.76      2.49 o
  -8   8  10        0.62        0.00      1.50 o
  -7   8  10       31.88       26.72      1.99 o
  -6   8  10       15.20       17.02      1.73 o
  -5   8  10       10.56       12.61      1.48 o
  -4   8  10       27.94       25.99      1.66 o
  -3   8  10        8.72       10.36      1.69 o
  -2   8  10       10.29        7.94      1.25 o
  -1   8  10        5.68        2.16      1.13 o
   0   8  10        3.16        3.57      1.38 o
   1   8  10       23.63       24.56      1.88 o
   2   8  10        0.14        0.00      1.33 o
   3   8  10        8.87        4.22      1.58 o
   4   8  10        1.53        1.59      1.59 o
   5   8  10        7.95        5.27      1.84 o
  -6   9  10        3.74        3.13      1.51 o
  -5   9  10        9.27        9.80      1.59 o
  -4   9  10       19.47       20.50      1.77 o
  -3   9  10        1.84        2.60      1.38 o
  -2   9  10       20.52       18.97      1.92 o
  -1   9  10        6.72        5.17      1.46 o
   0   9  10        4.24        3.75      1.47 o
   1   9  10        0.32        0.00      1.41 o
 -19   0  11       44.44       59.51      6.98 o
 -17   0  11        2.64        2.10      3.07 o
 -15   0  11       36.19       38.85     10.04 o
 -13   0  11       32.12       27.76      3.13 o
 -11   0  11      214.05      210.45      4.67 o
  -9   0  11      314.92      321.64      4.85 o
  -7   0  11      140.26      134.62      2.57 o
  -5   0  11       22.86       34.04      1.31 o
  -3   0  11     3266.58     3560.25     42.56 o
  -1   0  11      860.89      958.16     10.87 o
   1   0  11      377.26      347.95      9.21 o
   3   0  11      498.30      495.56     11.59 o
   5   0  11       63.79       44.34      2.65 o
   7   0  11      179.85      192.84      7.69 o
   9   0  11        0.46        0.00      2.86 o
  11   0  11       19.57       15.72      4.25 o
  13   0  11       34.19       33.05      5.96 o
 -19   1  11        1.85        1.06      3.98 o
 -18   1  11        0.86        0.00      2.85 o
 -17   1  11       34.77       43.88      5.71 o
 -16   1  11        0.81        0.00      1.95 o
 -15   1  11        3.98        0.76      1.75 o
 -14   1  11        2.34        0.00      1.62 o
 -13   1  11       72.23       62.91      2.60 o
 -12   1  11        0.11        0.00      1.06 o
 -11   1  11        1.15        0.82      0.96 o
 -10   1  11      358.93      347.72      3.87 o
  -9   1  11      925.13      879.33      6.49 o
  -8   1  11       90.32       85.89      1.43 o
  -7   1  11        6.68        3.08      0.47 o
  -6   1  11        0.00        0.00      0.38 o
  -5   1  11     1081.85     1280.42      8.54 o
  -4   1  11      236.10      278.90      2.57 o
  -3   1  11     1417.52     1428.79      9.09 o
  -2   1  11       99.00      107.29      1.50 o
  -1   1  11      316.04      322.00      2.92 o
   0   1  11      143.44      134.68      1.73 o
   1   1  11      651.28      644.91      5.21 o
   2   1  11       19.93       22.41      0.95 o
   3   1  11       82.17       79.02      1.57 o
   4   1  11        9.69        6.02      0.79 o
   5   1  11      698.41      711.46      7.54 o
   6   1  11       57.85       54.60      2.21 o
   7   1  11       32.40       30.97      2.12 o
   8   1  11        0.90        0.44      1.45 o
   9   1  11       21.09       18.56      2.41 o
  10   1  11       18.37       16.99      2.49 o
  11   1  11      151.61      177.06      8.44 o
  12   1  11        6.18       12.44      3.81 o
  13   1  11       36.12       42.58      8.02 o
 -18   2  11       31.78       38.72      4.44 o
 -17   2  11        7.57        6.83      5.46 o
 -16   2  11       10.93       10.75      2.90 o
 -15   2  11       43.66       49.16      3.54 o
 -14   2  11       17.85       26.74      2.30 o
 -13   2  11        3.24        1.38      1.15 o
 -12   2  11       39.23       36.98      1.80 o
 -11   2  11        9.31        9.10      1.20 o
 -10   2  11      202.55      197.58      2.93 o
  -9   2  11      523.34      508.94      4.04 o
  -8   2  11      511.39      540.31      4.14 o
  -7   2  11        3.73        7.46      0.57 o
  -6   2  11      401.56      383.34      3.68 o
  -5   2  11      133.16      140.46      1.78 o
  -4   2  11       68.94       71.73      1.27 o
  -3   2  11      213.59      250.07      2.55 o
  -2   2  11       72.06       71.41      1.41 o
  -1   2  11     1107.24     1154.50      8.79 o
   0   2  11       87.35       78.23      1.51 o
   1   2  11      146.36      150.11      2.04 o
   2   2  11      380.27      373.82      3.46 o
   3   2  11       35.66       36.51      1.08 o
   4   2  11       61.35       73.80      1.89 o
   5   2  11       15.94       10.84      1.19 o
   6   2  11       71.50       62.57      2.24 o
   7   2  11       20.11       27.25      2.03 o
   8   2  11        7.56        6.25      1.57 o
   9   2  11       36.17       38.22      3.05 o
  10   2  11       43.00       40.23      3.90 o
  11   2  11        0.00        3.55      2.72 o
  12   2  11        8.91        7.56      3.32 o
  13   2  11        0.62        0.00      2.48 o
 -18   3  11        1.24        0.00      2.99 o
 -17   3  11        0.57        2.67      2.75 o
 -16   3  11        0.88        0.00      2.38 o
 -15   3  11        0.00        0.52      1.52 o
 -14   3  11       24.79       30.58      2.15 o
 -13   3  11        2.09        1.32      1.28 o
 -12   3  11        1.20        0.21      1.05 o
 -11   3  11      223.20      215.28      3.64 o
 -10   3  11       35.60       34.60      1.38 o
  -9   3  11      115.27      113.64      2.20 o
  -8   3  11      256.49      257.46      2.95 o
  -7   3  11      125.64      133.78      1.91 o
  -6   3  11       26.88       26.61      0.95 o
  -5   3  11      185.61      192.64      2.29 o
  -4   3  11       34.25       36.53      1.09 o
  -3   3  11      325.86      338.04      3.14 o
  -2   3  11      165.76      170.03      1.95 o
  -1   3  11      501.04      526.58      4.35 o
   0   3  11       10.43        8.80      0.66 o
   1   3  11      130.37      145.92      2.15 o
   2   3  11       42.12       44.18      1.24 o
   3   3  11        0.01        0.00      0.56 o
   4   3  11      175.89      158.57      2.68 o
   5   3  11      325.12      303.87      4.19 o
   6   3  11        0.27        0.00      0.96 o
   7   3  11        3.00        0.96      1.28 o
   8   3  11       14.07       11.54      1.86 o
   9   3  11        9.52        7.64      1.88 o
  10   3  11        0.54        1.99      2.07 o
  11   3  11       12.26       15.35      2.86 o
  12   3  11        0.39        0.00      2.41 o
 -17   4  11        0.17        4.09      2.52 o
 -16   4  11        7.18        6.56      2.54 o
 -15   4  11        4.08        7.19      2.13 o
 -14   4  11        8.62        7.17      2.04 o
 -13   4  11       12.73       14.88      2.01 o
 -12   4  11      144.59      141.42      3.92 o
 -11   4  11       11.37        8.59      1.63 o
 -10   4  11       91.73       91.31      2.47 o
  -9   4  11     1402.62     1392.74     13.99 o
  -8   4  11      135.55      147.19      2.58 o
  -7   4  11      237.96      264.50      3.21 o
  -6   4  11      476.93      499.90      4.82 o
  -5   4  11        5.88        7.49      0.75 o
  -4   4  11      376.58      387.02      3.78 o
  -3   4  11        3.02        1.54      0.56 o
  -2   4  11       63.99       75.05      1.48 o
  -1   4  11        4.19        5.27      0.67 o
   0   4  11       98.07      106.08      1.80 o
   1   4  11      153.57      152.58      2.41 o
   2   4  11      101.81      104.77      2.06 o
   3   4  11        0.38        0.00      0.76 o
   4   4  11       19.44       19.36      1.10 o
   5   4  11      113.37      114.44      2.35 o
   6   4  11       61.30       64.36      2.07 o
   7   4  11        0.34        0.00      1.01 o
   8   4  11        2.74        2.41      1.56 o
   9   4  11        1.85        0.00      1.33 o
  10   4  11       10.36       10.67      1.82 o
  11   4  11        2.74        0.25      1.79 o
  12   4  11        0.04        0.90      1.70 o
 -16   5  11        8.82        8.83      2.71 o
 -15   5  11        0.10        0.00      2.45 o
 -14   5  11        0.32        0.39      2.00 o
 -13   5  11       13.03       14.21      2.03 o
 -12   5  11        0.75        0.00      1.46 o
 -11   5  11      124.93      124.11      3.38 o
 -10   5  11       10.51       16.38      1.55 o
  -9   5  11       98.14      102.41      3.01 o
  -8   5  11      194.65      205.00      3.36 o
  -7   5  11       97.67      103.37      1.96 o
  -6   5  11      101.38      101.25      1.82 o
  -5   5  11      170.61      177.69      2.69 o
  -4   5  11        0.00        0.00      0.57 o
  -3   5  11        3.89        4.43      0.64 o
  -2   5  11        0.03        0.00      0.55 o
  -1   5  11       44.49       37.33      1.15 o
   0   5  11        0.96        1.21      0.63 o
   1   5  11        0.01        0.00      0.64 o
   2   5  11      116.56      113.50      2.11 o
   3   5  11       64.83       59.83      2.33 o
   4   5  11       88.89       84.43      2.49 o
   5   5  11       56.55       47.08      2.10 o
   6   5  11       17.30       17.89      1.86 o
   7   5  11       10.79       16.41      1.89 o
   8   5  11        1.96        0.00      1.54 o
   9   5  11        0.93        0.81      1.84 o
  10   5  11        3.90        3.98      2.29 o
  11   5  11        4.52        7.22      2.68 o
 -15   6  11        0.88        1.58      2.47 o
 -14   6  11        0.32        0.00      1.64 o
 -13   6  11       28.51       34.90      2.22 o
 -12   6  11       76.67       72.85      2.71 o
 -11   6  11       82.20       91.52      4.34 o
 -10   6  11        0.10        0.00      0.98 o
  -9   6  11      148.84      159.46      3.60 o
  -8   6  11       65.63       67.32      2.04 o
  -7   6  11       38.41       34.19      2.00 o
  -6   6  11       38.91       45.96      2.13 o
  -5   6  11       10.01       10.94      1.25 o
  -4   6  11      163.33      155.64      3.11 o
  -3   6  11        8.51        8.88      1.18 o
  -2   6  11       29.31       25.74      1.47 o
  -1   6  11       24.50       23.01      1.44 o
   0   6  11       12.90        9.23      1.21 o
   1   6  11       23.38       21.68      1.58 o
   2   6  11        1.55        1.77      1.26 o
   3   6  11       33.76       32.51      2.37 o
   4   6  11       10.19        9.24      1.23 o
   5   6  11        6.09        8.04      1.29 o
   6   6  11        0.00        0.00      1.37 o
   7   6  11       20.49       24.29      2.68 o
   8   6  11       23.19       20.13      2.22 o
   9   6  11        0.87        0.73      1.82 o
 -13   7  11        0.00        2.09      2.69 o
 -12   7  11       27.29       29.24      3.32 o
 -11   7  11        1.81        1.74      1.96 o
 -10   7  11       41.06       36.85      2.49 o
  -9   7  11        1.26        0.00      1.56 o
  -8   7  11       12.81       12.95      1.80 o
  -7   7  11        0.80        0.58      1.37 o
  -6   7  11        3.40        2.13      1.37 o
  -5   7  11       20.00       20.22      1.64 o
  -4   7  11       73.09       76.57      2.33 o
  -3   7  11        1.78        0.00      1.07 o
  -2   7  11       12.92       11.66      1.33 o
  -1   7  11        0.93        0.00      1.06 o
   0   7  11        3.02        1.89      1.31 o
   1   7  11        0.21        0.21      1.31 o
   2   7  11       48.40       46.72      2.40 o
   3   7  11        0.66        0.00      1.37 o
   4   7  11       50.17       59.65      2.87 o
   5   7  11        4.05        3.75      1.71 o
   6   7  11        4.03        0.19      1.92 o
   7   7  11        1.39        0.00      2.05 o
 -10   8  11       11.62        9.29      2.05 o
  -9   8  11        1.14        4.05      1.82 o
  -8   8  11       23.70       22.45      2.12 o
  -7   8  11        2.49        1.19      1.50 o
  -6   8  11       77.64       76.12      2.81 o
  -5   8  11        5.79        7.39      1.59 o
  -4   8  11       20.21       20.64      1.80 o
  -3   8  11        7.79        4.06      1.44 o
  -2   8  11       27.99       23.33      1.85 o
  -1   8  11       17.21       19.19      1.76 o
   0   8  11        8.95       10.68      1.60 o
   1   8  11       17.45       18.89      2.06 o
   2   8  11        6.90        8.03      1.71 o
   3   8  11        0.77        0.00      1.53 o
   4   8  11        1.22        1.72      1.67 o
   5   8  11        0.66        0.00      1.72 o
  -4   9  11       42.54       43.46      2.28 o
  -3   9  11       14.48       10.50      1.71 o
  -2   9  11        3.51        2.00      1.46 o
  -1   9  11        5.60        5.72      1.63 o
 -18   0  12       22.72       17.75      4.86 o
 -16   0  12        3.46        3.00      6.61 o
 -14   0  12       18.70       20.77      3.99 o
 -12   0  12       56.12       47.33      3.08 o
 -10   0  12        1.39        5.59      1.41 o
  -8   0  12      484.77      448.83      5.98 o
  -6   0  12      108.45      119.36      2.43 o
  -4   0  12       26.47       25.95      1.28 o
  -2   0  12      269.80      249.12      6.45 o
   0   0  12       31.57       18.07      1.51 o
   2   0  12      432.33      449.32      7.06 o
   4   0  12      261.14      245.34      9.31 o
   6   0  12      318.08      301.28      7.43 o
   8   0  12       60.20       51.10      5.21 o
  10   0  12      168.59      171.94     10.55 o
  12   0  12       32.63       30.17      5.66 o
 -19   1  12        1.10        3.61      3.95 o
 -18   1  12        7.55       12.86      3.65 o
 -17   1  12        2.29        2.68      2.78 o
 -16   1  12        2.04        3.29      2.17 o
 -15   1  12        4.98        5.34      1.96 o
 -14   1  12        1.64        0.00      1.55 o
 -13   1  12       11.87       10.39      1.69 o
 -12   1  12        6.81        3.05      1.58 o
 -11   1  12       19.98       21.57      1.58 o
 -10   1  12      979.67      965.88      8.65 o
  -9   1  12       41.66       37.37      1.10 o
  -8   1  12      108.94      100.12      1.53 o
  -7   1  12       11.47        8.58      0.59 o
  -6   1  12       43.49       33.28      0.98 o
  -5   1  12       13.78       14.23      0.72 o
  -4   1  12       72.05       67.99      1.24 o
  -3   1  12        4.43        6.02      0.56 o
  -2   1  12     1657.02     1790.38     11.80 o
  -1   1  12       30.15       36.00      1.01 o
   0   1  12      745.06      700.50      5.61 o
   1   1  12       26.26       29.90      1.29 o
   2   1  12        4.13        2.92      0.60 o
   3   1  12       77.63       70.07      1.67 o
   4   1  12      535.41      518.06      6.00 o
   5   1  12        0.00        0.00      1.02 o
   6   1  12      320.68      287.74      5.65 o
   7   1  12        0.61        1.04      1.37 o
   8   1  12       68.59       58.12      3.28 o
   9   1  12        0.04        1.65      1.79 o
  10   1  12       15.51       14.38      2.94 o
  11   1  12       12.16       12.09      3.30 o
  12   1  12       60.55       80.83      6.37 o
  13   1  12        2.74        2.77      4.15 o
 -18   2  12        3.51        2.04      2.98 o
 -17   2  12        0.81        0.00      2.61 o
 -16   2  12        6.32        9.54      2.96 o
 -15   2  12        3.31        2.79      2.35 o
 -14   2  12       48.30       56.09      2.91 o
 -13   2  12        0.39        0.00      1.12 o
 -12   2  12       11.79        9.73      1.38 o
 -11   2  12       14.61       12.56      1.36 o
 -10   2  12        5.63        7.38      1.09 o
  -9   2  12      185.89      167.97      2.53 o
  -8   2  12       59.37       59.73      1.26 o
  -7   2  12       12.38        8.21      0.64 o
  -6   2  12      168.00      155.55      1.90 o
  -5   2  12      315.28      310.23      2.90 o
  -4   2  12        0.59        0.00      0.42 o
  -3   2  12      321.45      333.62      3.30 o
  -2   2  12       37.11       40.49      1.15 o
  -1   2  12      622.15      649.53      5.60 o
   0   2  12        5.92        2.54      0.60 o
   1   2  12       48.13       51.63      1.26 o
   2   2  12       51.98       51.96      1.25 o
   3   2  12       16.83       20.31      1.19 o
   4   2  12       37.93       37.29      1.64 o
   5   2  12        3.69        1.83      1.06 o
   6   2  12      242.86      244.25      4.96 o
   7   2  12       75.69       73.37      3.78 o
   8   2  12       17.82       24.38      2.35 o
   9   2  12       27.49       31.14      3.53 o
  10   2  12       34.57       34.35      3.84 o
  11   2  12        1.30        1.18      2.62 o
  12   2  12        0.48        0.00      2.42 o
 -18   3  12       11.33       11.54      3.95 o
 -17   3  12       29.33       30.64      4.22 o
 -16   3  12        0.33        0.00      2.40 o
 -15   3  12        0.65        0.70      1.55 o
 -14   3  12       14.94       14.07      1.74 o
 -13   3  12       44.71       45.39      2.30 o
 -12   3  12       12.54        9.36      1.39 o
 -11   3  12        4.51        3.44      1.14 o
 -10   3  12       45.37       48.19      1.86 o
  -9   3  12     1450.04     1424.89     12.27 o
  -8   3  12      597.35      603.97      5.70 o
  -7   3  12      475.78      480.81      4.30 o
  -6   3  12        0.57        0.74      0.56 o
  -5   3  12        3.26        2.00      0.49 o
  -4   3  12      164.96      174.85      2.21 o
  -3   3  12        8.86        7.66      0.65 o
  -2   3  12       84.73       94.07      1.59 o
  -1   3  12       39.35       41.92      1.16 o
   0   3  12       19.97       13.98      0.86 o
   1   3  12      526.79      499.30      4.70 o
   2   3  12       97.59       92.88      1.87 o
   3   3  12      151.21      138.86      2.51 o
   4   3  12      258.64      253.89      4.77 o
   5   3  12       42.71       36.91      1.84 o
   6   3  12      108.16      100.08      2.84 o
   7   3  12       60.59       66.06      2.97 o
   8   3  12       82.89       86.99      3.48 o
   9   3  12        0.01        0.00      1.68 o
  10   3  12       13.12        9.83      2.81 o
  11   3  12        1.45        0.00      2.19 o
  12   3  12        8.15        4.69      3.98 o
 -17   4  12        3.84        6.20      4.68 o
 -16   4  12       18.96       26.21      4.72 o
 -15   4  12        0.33        2.97      2.03 o
 -14   4  12        7.68        7.82      2.17 o
 -13   4  12        5.37        6.99      1.82 o
 -12   4  12       32.32       34.13      2.30 o
 -11   4  12        2.89        0.00      1.49 o
 -10   4  12       95.20       98.79      2.85 o
  -9   4  12       11.82       11.12      1.39 o
  -8   4  12        0.90        0.00      1.04 o
  -7   4  12        0.10        0.00      0.72 o
  -6   4  12      414.30      424.32      4.56 o
  -5   4  12      266.19      270.19      3.34 o
  -4   4  12       31.10       31.05      1.15 o
  -3   4  12       23.47       20.47      0.95 o
  -2   4  12       37.26       36.68      1.19 o
  -1   4  12      402.31      420.99      4.47 o
   0   4  12       63.83       55.43      1.52 o
   1   4  12       47.90       56.17      1.58 o
   2   4  12       78.77       74.86      1.93 o
   3   4  12       23.82       24.46      1.18 o
   4   4  12        1.96        0.87      0.84 o
   5   4  12        1.74        0.81      0.96 o
   6   4  12      196.95      214.51      3.81 o
   7   4  12       87.07       98.17      2.82 o
   8   4  12       80.08       82.59      2.88 o
   9   4  12       36.86       39.03      2.28 o
  10   4  12       10.53       10.56      2.01 o
  11   4  12        0.08        0.00      1.70 o
 -16   5  12        2.96        2.82      2.45 o
 -15   5  12        0.06        2.61      2.32 o
 -14   5  12       14.41       17.65      2.42 o
 -13   5  12       10.63       11.70      2.02 o
 -12   5  12        8.76       10.94      1.96 o
 -11   5  12        0.51        0.00      1.55 o
 -10   5  12       21.84       15.56      1.60 o
  -9   5  12      105.38      106.67      2.77 o
  -8   5  12      589.35      594.13      7.24 o
  -7   5  12       22.70       19.73      1.53 o
  -6   5  12        0.22        0.00      0.68 o
  -5   5  12       13.82       15.74      1.04 o
  -4   5  12       98.15       99.63      1.88 o
  -3   5  12       31.55       28.96      1.16 o
  -2   5  12       38.99       35.67      1.19 o
  -1   5  12      109.96      122.24      2.00 o
   0   5  12        0.09        0.00      0.68 o
   1   5  12      122.74      127.00      2.46 o
   2   5  12       81.83       81.77      2.37 o
   3   5  12       78.50       72.89      3.14 o
   4   5  12       99.38       94.23      2.73 o
   5   5  12        0.57        0.00      1.31 o
   6   5  12       17.64       13.52      1.85 o
   7   5  12        0.06        0.00      1.60 o
   8   5  12       76.97       85.51      5.60 o
   9   5  12        1.92        5.97      2.21 o
  10   5  12       12.32        7.75      2.73 o
 -14   6  12        0.04        1.44      1.80 o
 -13   6  12        6.30        2.81      1.78 o
 -12   6  12       16.67       21.84      2.13 o
 -11   6  12        1.87        1.94      1.57 o
 -10   6  12        9.86       10.24      1.18 o
  -9   6  12       49.98       49.57      2.26 o
  -8   6  12        0.56        0.00      1.07 o
  -7   6  12      150.22      152.54      3.81 o
  -6   6  12        0.29        0.00      1.30 o
  -5   6  12       34.10       37.14      1.93 o
  -4   6  12       20.88       23.33      1.62 o
  -3   6  12        0.01        0.41      1.04 o
  -2   6  12       47.20       40.07      1.80 o
  -1   6  12        0.19        1.08      1.11 o
   0   6  12       19.60       21.27      1.72 o
   1   6  12        0.01        0.00      1.15 o
   2   6  12       82.24       78.88      2.39 o
   3   6  12       32.76       32.70      1.61 o
   4   6  12        2.67        2.97      1.17 o
   5   6  12       33.85       36.79      2.15 o
   6   6  12       41.74       52.23      2.56 o
   7   6  12        6.40        3.40      1.67 o
   8   6  12        4.58        5.78      2.07 o
   9   6  12        0.01        3.09      2.03 o
 -12   7  12       16.94       20.22      2.94 o
 -11   7  12        0.21        0.16      2.29 o
 -10   7  12       26.89       36.31      3.01 o
  -9   7  12       88.93       86.34      3.22 o
  -8   7  12        0.33        0.29      1.50 o
  -7   7  12       29.88       30.39      2.14 o
  -6   7  12        6.89        5.55      1.53 o
  -5   7  12       68.58       72.67      2.74 o
  -4   7  12      167.20      165.06      4.33 o
  -3   7  12        6.40        4.17      2.02 o
  -2   7  12       14.46       16.99      1.80 o
  -1   7  12       62.83       61.45      2.55 o
   0   7  12       12.91       12.44      1.72 o
   1   7  12       66.00       66.75      2.76 o
   2   7  12        0.22        0.00      1.42 o
   3   7  12        0.11        0.00      1.43 o
   4   7  12        0.03        0.00      1.62 o
   5   7  12        3.09        2.27      1.99 o
   6   7  12        0.18        0.00      2.09 o
   7   7  12        1.31        0.00      2.18 o
 -10   8  12        0.73        2.51      2.36 o
  -9   8  12        4.76        5.48      1.88 o
  -8   8  12        1.87        2.61      1.75 o
  -7   8  12       23.46       22.87      2.09 o
  -6   8  12        1.04        0.12      1.51 o
  -5   8  12       99.41       93.27      3.11 o
  -4   8  12        0.88        2.64      1.64 o
  -3   8  12        5.55        4.82      1.56 o
  -2   8  12        0.71        0.00      1.36 o
  -1   8  12        1.68        0.00      1.40 o
   0   8  12       23.64       23.74      2.04 o
   1   8  12       15.65       17.33      1.95 o
   2   8  12       25.39       26.82      2.29 o
   3   8  12       14.01       13.70      2.04 o
   4   8  12        0.28        0.00      1.73 o
 -19   0  13        3.45        8.16      5.14 o
 -17   0  13       29.13       47.93      5.99 o
 -15   0  13      112.80      141.78     14.78 o
 -13   0  13       12.15       12.42      2.67 o
 -11   0  13     1331.20     1265.23     17.71 o
  -9   0  13      101.10       97.60      2.87 o
  -7   0  13       61.10       47.84      1.80 o
  -5   0  13      393.48      422.76      7.36 o
  -3   0  13       40.42       31.38      1.93 o
  -1   0  13      687.02      625.78      8.05 o
   1   0  13      126.72       98.13      3.82 o
   3   0  13      279.66      266.75      7.07 o
   5   0  13      227.87      211.20      7.49 o
   7   0  13        0.21        1.78      2.05 o
   9   0  13        4.92        1.99      3.30 o
  11   0  13        1.14        3.95      3.90 o
 -19   1  13       28.80       20.38      7.37 o
 -18   1  13        0.14        0.00      2.81 o
 -17   1  13       10.99        7.30      4.64 o
 -16   1  13        0.18        0.00      1.99 o
 -15   1  13        2.00        5.03      1.96 o
 -14   1  13        1.19        3.65      1.70 o
 -13   1  13      176.39      168.53      4.61 o
 -12   1  13       33.11       26.22      2.37 o
 -11   1  13        9.18       11.23      1.39 o
 -10   1  13      153.69      150.34      2.77 o
  -9   1  13     1157.83     1109.57      8.78 o
  -8   1  13       14.00        8.75      0.76 o
  -7   1  13        2.84        2.77      0.51 o
  -6   1  13       74.90       77.03      1.44 o
  -5   1  13       27.16       35.16      1.02 o
  -4   1  13        0.97        0.46      0.45 o
  -3   1  13       41.07       51.39      1.20 o
  -2   1  13      153.61      166.94      2.32 o
  -1   1  13       57.02       67.64      1.58 o
   0   1  13       92.48       90.33      1.73 o
   1   1  13       83.85       76.85      1.65 o
   2   1  13       57.32       51.07      1.56 o
   3   1  13      101.12       84.03      2.31 o
   4   1  13       12.76        8.72      1.36 o
   5   1  13      803.59      749.59     10.24 o
   6   1  13       33.52       33.64      2.19 o
   7   1  13      100.63       89.25      3.85 o
   8   1  13        0.07        0.00      1.49 o
   9   1  13       22.61       24.32      2.74 o
  10   1  13        0.04        1.02      2.47 o
  11   1  13       25.21       37.77      4.89 o
  12   1  13       12.90       17.42      5.17 o
 -18   2  13        2.29        1.04      2.85 o
 -17   2  13        7.80        9.36      3.10 o
 -16   2  13       15.27       13.83      3.09 o
 -15   2  13       20.82       29.36      3.49 o
 -14   2  13        0.05        1.23      1.70 o
 -13   2  13      128.71      125.78      3.43 o
 -12   2  13       11.64       14.23      1.59 o
 -11   2  13      761.79      720.31      8.57 o
 -10   2  13       17.65       14.14      1.31 o
  -9   2  13       46.16       44.28      1.63 o
  -8   2  13       10.27        9.73      0.87 o
  -7   2  13        3.45        2.61      0.55 o
  -6   2  13      125.48      131.95      1.78 o
  -5   2  13      997.73      976.93      6.97 o
  -4   2  13        1.07        0.00      0.51 o
  -3   2  13        3.16        2.01      0.58 o
  -2   2  13      376.09      389.52      3.70 o
  -1   2  13      270.85      267.34      2.93 o
   0   2  13      139.27      163.66      2.22 o
   1   2  13      200.72      171.25      2.33 o
   2   2  13        4.27        3.97      0.89 o
   3   2  13      109.67       98.87      2.44 o
   4   2  13       18.98       15.80      1.74 o
   5   2  13      228.66      203.95      4.51 o
   6   2  13       69.92       63.07      2.70 o
   7   2  13       14.49       20.23      2.19 o
   8   2  13        0.21        0.00      2.42 o
   9   2  13        9.44        7.18      2.70 o
  10   2  13        0.11        0.00      2.35 o
  11   2  13        0.22        0.40      2.82 o
  12   2  13        2.02        0.37      3.20 o
 -18   3  13        3.54        6.71      3.30 o
 -17   3  13       29.62       38.22      4.19 o
 -16   3  13        2.20        1.33      2.61 o
 -15   3  13       19.60       23.02      2.60 o
 -14   3  13        0.69        0.00      1.37 o
 -13   3  13       16.19       11.55      1.75 o
 -12   3  13       25.03       28.93      1.96 o
 -11   3  13       32.27       31.67      2.00 o
 -10   3  13      366.36      344.92      5.47 o
  -9   3  13      249.25      229.50      3.39 o
  -8   3  13      697.08      663.62      6.69 o
  -7   3  13       24.82       22.75      1.08 o
  -6   3  13       32.60       28.64      1.05 o
  -5   3  13      160.43      153.99      2.25 o
  -4   3  13        1.87        1.49      0.55 o
  -3   3  13        1.56        1.62      0.54 o
  -2   3  13      763.60      764.80      6.71 o
  -1   3  13        0.24        0.00      0.50 o
   0   3  13       54.31       38.74      1.24 o
   1   3  13       25.86       30.88      1.26 o
   2   3  13      282.16      259.53      3.56 o
   3   3  13       26.79       26.00      1.36 o
   4   3  13        7.95        6.86      1.24 o
   5   3  13      286.40      281.74      4.86 o
   6   3  13       33.65       34.56      2.23 o
   7   3  13       49.09       46.88      2.57 o
   8   3  13       12.96       18.68      2.16 o
   9   3  13        5.53        3.86      2.29 o
  10   3  13        6.80        1.79      2.30 o
  11   3  13       23.79       30.76      3.54 o
 -17   4  13       14.98       18.01      4.62 o
 -16   4  13        2.32        0.38      3.45 o
 -15   4  13       57.09       63.32      4.17 o
 -14   4  13        1.59        3.20      1.98 o
 -13   4  13       15.01       12.14      2.47 o
 -12   4  13       13.08       14.79      2.17 o
 -11   4  13      132.09      123.66      3.96 o
 -10   4  13       67.16       72.32      3.75 o
  -9   4  13       26.36       25.52      1.64 o
  -8   4  13       46.37       41.10      1.87 o
  -7   4  13      359.38      350.24      5.03 o
  -6   4  13       18.21       22.09      1.40 o
  -5   4  13       12.39       12.33      0.99 o
  -4   4  13       13.85       10.55      0.89 o
  -3   4  13        7.86        6.64      0.84 o
  -2   4  13      201.06      204.68      2.92 o
  -1   4  13      105.66       94.45      2.36 o
   0   4  13        3.29        3.34      0.92 o
   1   4  13      275.26      279.29      4.11 o
   2   4  13        2.15        1.01      0.84 o
   3   4  13       27.60       24.03      1.26 o
   4   4  13        0.02        0.00      0.92 o
   5   4  13       73.27       73.37      3.03 o
   6   4  13      106.04      101.55      2.85 o
   7   4  13       37.70       41.40      2.19 o
   8   4  13        5.13        7.50      1.57 o
   9   4  13       34.60       37.15      2.45 o
  10   4  13        9.52        7.91      1.96 o
 -16   5  13        1.59        0.00      2.28 o
 -15   5  13       22.66       28.75      3.31 o
 -14   5  13       11.26       10.97      2.42 o
 -13   5  13        3.54        2.56      1.77 o
 -12   5  13       67.65       75.71      3.85 o
 -11   5  13       29.92       30.56      2.37 o
 -10   5  13      300.48      301.29      7.83 o
  -9   5  13       24.76       23.55      1.74 o
  -8   5  13       76.03       75.18      2.39 o
  -7   5  13       56.22       48.62      1.98 o
  -6   5  13       24.11       23.82      1.38 o
  -5   5  13      273.45      269.41      3.75 o
  -4   5  13      253.16      262.07      3.34 o
  -3   5  13       33.52       37.13      1.32 o
  -2   5  13      111.28      112.75      3.12 o
  -1   5  13        0.09        0.00      0.78 o
   0   5  13       80.55       68.33      2.17 o
   1   5  13        1.04        0.00      1.03 o
   2   5  13        1.71        0.00      1.07 o
   3   5  13        3.29        0.00      1.15 o
   4   5  13        0.44        0.00      1.32 o
   5   5  13       44.41       44.96      2.46 o
   6   5  13       77.74       85.83      3.30 o
   7   5  13        0.57        0.00      1.80 o
   8   5  13        9.29        6.05      2.14 o
   9   5  13        3.16        4.61      2.27 o
 -14   6  13        0.23        0.33      2.09 o
 -13   6  13        4.09        4.63      1.87 o
 -12   6  13       57.66       60.38      2.94 o
 -11   6  13       81.66       76.97      3.99 o
 -10   6  13       98.52       96.55      3.01 o
  -9   6  13        2.42        3.15      1.30 o
  -8   6  13       80.09       77.81      2.66 o
  -7   6  13        1.24        0.00      1.04 o
  -6   6  13      438.21      464.04      6.46 o
  -5   6  13      117.10      117.02      3.85 o
  -4   6  13       23.17       22.53      1.91 o
  -3   6  13        0.75        0.00      1.26 o
  -2   6  13       63.78       63.46      2.56 o
  -1   6  13       36.07       36.00      2.17 o
   0   6  13      121.89      124.01      3.56 o
   1   6  13      245.19      258.19      4.01 o
   2   6  13       11.04       11.04      1.12 o
   3   6  13        1.77        0.23      1.11 o
   4   6  13        6.56        2.89      1.42 o
   5   6  13       21.08       30.22      2.13 o
   6   6  13      133.58      145.13      4.09 o
   7   6  13       34.90       43.96      4.00 o
   8   6  13        6.68        4.63      2.84 o
 -12   7  13        3.70        6.05      2.68 o
 -11   7  13       21.89       19.36      3.18 o
 -10   7  13       25.11       24.29      2.75 o
  -9   7  13       45.84       49.95      2.76 o
  -8   7  13       22.28       19.06      2.07 o
  -7   7  13       21.91       21.96      2.05 o
  -6   7  13        0.16        0.00      1.43 o
  -5   7  13       38.75       44.10      2.39 o
  -4   7  13       60.36       67.94      2.76 o
  -3   7  13      178.92      182.21      4.28 o
  -2   7  13       39.51       39.99      2.33 o
  -1   7  13        3.00        0.88      1.45 o
   0   7  13        4.81        4.73      2.00 o
   1   7  13        6.70       10.07      1.79 o
   2   7  13        8.74        8.37      1.80 o
   3   7  13       21.15       19.92      2.14 o
   4   7  13       21.59       20.78      2.67 o
   5   7  13        0.08        2.37      2.18 o
   6   7  13       13.78       16.87      3.49 o
  -9   8  13        1.81        0.00      1.80 o
  -8   8  13       39.44       39.53      2.61 o
  -7   8  13        2.49        0.00      1.60 o
  -6   8  13       51.09       53.99      2.67 o
  -5   8  13       13.02       15.03      1.93 o
  -4   8  13       60.08       53.73      2.62 o
  -3   8  13        5.32        2.90      1.60 o
  -2   8  13        3.15        4.66      1.60 o
  -1   8  13       21.23       19.59      1.99 o
   0   8  13       17.44       17.31      2.03 o
   1   8  13       53.62       54.77      2.83 o
   2   8  13       17.93       18.29      2.21 o
   3   8  13        5.98        2.97      1.87 o
 -18   0  14        2.28        4.82      4.16 o
 -16   0  14       13.12       23.87      4.65 o
 -14   0  14       78.50       75.78      6.08 o
 -12   0  14       22.94       28.71      3.13 o
 -10   0  14      596.20      510.12      8.97 o
  -8   0  14      232.77      242.13      4.51 o
  -6   0  14      340.38      317.21      4.77 o
  -4   0  14        5.53        2.63      0.77 o
  -2   0  14       24.64       24.97      2.09 o
   0   0  14       28.26       14.25      1.51 o
   2   0  14      203.88      202.09      7.97 o
   4   0  14        0.73        0.00      2.25 o
   6   0  14        4.40        0.43      1.84 o
   8   0  14        4.26        3.28      3.04 o
  10   0  14        0.14        3.13      3.65 o
  12   0  14       47.86       46.00      6.66 o
 -18   1  14       10.85       21.54      4.79 o
 -17   1  14        0.45        0.00      2.78 o
 -16   1  14        1.09        0.68      2.20 o
 -15   1  14        7.64        9.37      2.21 o
 -14   1  14        0.33        0.00      1.56 o
 -13   1  14        0.46        1.26      1.61 o
 -12   1  14      175.15      161.33      4.81 o
 -11   1  14      186.90      163.74      4.06 o
 -10   1  14        3.79        5.80      1.27 o
  -9   1  14       22.54       21.90      1.17 o
  -8   1  14      169.93      165.07      2.42 o
  -7   1  14       66.94       69.60      1.92 o
  -6   1  14      249.90      242.90      2.73 o
  -5   1  14      399.53      418.87      3.83 o
  -4   1  14      189.05      176.09      2.30 o
  -3   1  14      198.09      183.59      2.36 o
  -2   1  14      137.65      151.50      2.19 o
  -1   1  14        1.25        1.26      0.60 o
   0   1  14      225.96      245.29      3.81 o
   1   1  14       46.86       42.67      1.61 o
   2   1  14      315.30      281.29      4.38 o
   3   1  14        0.12        0.00      1.00 o
   4   1  14      765.78      724.62      9.97 o
   5   1  14       13.92       13.09      1.76 o
   6   1  14       29.84       19.91      2.35 o
   7   1  14        4.99        2.12      2.12 o
   8   1  14        6.52        7.63      2.12 o
   9   1  14        1.25        0.00      2.25 o
  10   1  14       16.19       21.88      4.42 o
  11   1  14        0.30        0.77      3.70 o
  12   1  14        0.12        4.36      4.40 o
 -18   2  14       14.73       16.69      8.14 o
 -17   2  14        0.04        0.00      2.50 o
 -16   2  14       16.43       18.58      3.47 o
 -15   2  14        2.15        1.40      2.38 o
 -14   2  14        2.02        4.15      2.05 o
 -13   2  14       11.57        9.14      1.71 o
 -12   2  14       37.00       36.19      2.07 o
 -11   2  14       50.89       52.11      2.25 o
 -10   2  14      353.86      348.36      4.97 o
  -9   2  14       11.32        8.53      1.10 o
  -8   2  14      134.72      136.47      2.42 o
  -7   2  14      221.51      216.57      3.05 o
  -6   2  14       81.39       91.18      1.56 o
  -5   2  14        0.00        0.87      0.58 o
  -4   2  14      790.63      797.57      7.03 o
  -3   2  14      141.58      138.64      2.07 o
  -2   2  14       29.75       27.41      1.04 o
  -1   2  14       61.29       54.15      1.35 o
   0   2  14      189.55      184.49      2.85 o
   1   2  14       24.45       25.56      1.50 o
   2   2  14       71.26       80.63      2.26 o
   3   2  14       23.24       27.52      1.56 o
   4   2  14        1.60        0.60      1.12 o
   5   2  14       21.24       21.87      1.93 o
   6   2  14        0.47        0.00      1.33 o
   7   2  14        0.00        0.00      1.86 o
   8   2  14       17.03       12.22      2.96 o
   9   2  14        9.85        8.50      2.98 o
  10   2  14       15.51       21.16      3.61 o
  11   2  14        4.40        0.00      3.11 o
 -17   3  14        4.05        5.86      3.08 o
 -16   3  14        0.11        0.00      2.74 o
 -15   3  14       26.36       32.50      4.06 o
 -14   3  14        3.44        2.49      1.63 o
 -13   3  14       48.41       51.97      2.66 o
 -12   3  14       29.73       28.23      2.37 o
 -11   3  14      102.32       99.17      3.44 o
 -10   3  14        0.01        0.03      1.23 o
  -9   3  14       42.77       40.14      1.78 o
  -8   3  14       67.09       61.67      1.82 o
  -7   3  14       27.56       24.01      1.32 o
  -6   3  14      410.49      406.64      4.53 o
  -5   3  14      627.57      598.01      5.69 o
  -4   3  14       81.95       77.50      1.70 o
  -3   3  14      115.36      112.37      2.08 o
  -2   3  14      106.26      113.56      2.26 o
  -1   3  14      190.93      191.08      2.70 o
   0   3  14       83.29       98.12      2.06 o
   1   3  14       57.13       66.71      1.85 o
   2   3  14        1.73        1.22      0.99 o
   3   3  14        1.04        0.17      1.07 o
   4   3  14      132.51      132.85      3.24 o
   5   3  14      110.94      120.25      3.63 o
   6   3  14       19.56       17.29      2.23 o
   7   3  14        0.35        0.00      1.42 o
   8   3  14        1.06        0.57      2.11 o
   9   3  14        0.25        1.00      2.23 o
  10   3  14       42.03       52.70      4.05 o
  11   3  14       25.98       31.88      3.79 o
 -17   4  14        1.90       12.39      8.62 o
 -16   4  14        3.69        1.73      3.67 o
 -15   4  14        9.74       17.43      3.31 o
 -14   4  14        0.37        5.02      2.30 o
 -13   4  14        0.03        0.00      1.83 o
 -12   4  14       23.62       20.67      2.43 o
 -11   4  14       19.89       17.87      1.58 o
 -10   4  14      183.43      186.76      3.90 o
  -9   4  14      152.49      146.29      3.46 o
  -8   4  14       12.79        9.95      1.34 o
  -7   4  14       70.59       66.16      2.23 o
  -6   4  14     1206.84     1212.15     12.54 o
  -5   4  14       33.67       26.70      1.63 o
  -4   4  14      160.61      155.63      3.17 o
  -3   4  14        0.54        0.00      0.94 o
  -2   4  14      156.18      156.14      3.19 o
  -1   4  14       40.03       40.75      1.81 o
   0   4  14     1009.73      980.83      9.18 o
   1   4  14        3.97        3.43      0.90 o
   2   4  14        8.00        3.17      0.99 o
   3   4  14       31.95       32.30      1.59 o
   4   4  14       28.72       27.00      1.77 o
   5   4  14       54.18       54.05      2.16 o
   6   4  14        0.89        0.00      1.26 o
   7   4  14        0.57        0.00      1.33 o
   8   4  14        2.55        0.00      1.43 o
   9   4  14        0.27        0.00      1.66 o
  10   4  14        0.17        0.93      1.72 o
 -16   5  14        0.19        3.70      3.96 o
 -15   5  14        0.03        4.40      2.41 o
 -14   5  14        0.72        0.65      2.09 o
 -13   5  14        1.50        0.76      1.94 o
 -12   5  14       20.88       18.91      2.37 o
 -11   5  14       19.10       20.27      2.20 o
 -10   5  14       33.91       39.22      2.54 o
  -9   5  14      171.15      167.62      3.78 o
  -8   5  14      318.70      332.03      5.12 o
  -7   5  14      128.29      129.05      3.07 o
  -6   5  14       47.91       48.71      1.97 o
  -5   5  14       81.47       80.04      2.50 o
  -4   5  14      166.48      170.83      3.37 o
  -3   5  14      414.98      411.42      5.63 o
  -2   5  14       91.78       93.60      2.57 o
  -1   5  14       98.19       91.97      2.57 o
   0   5  14        8.23        8.10      1.34 o
   1   5  14      191.24      185.96      3.73 o
   2   5  14      166.23      168.81      3.65 o
   3   5  14       40.88       39.68      2.32 o
   4   5  14        0.65        0.00      1.32 o
   5   5  14      108.35      114.19      3.73 o
   6   5  14        6.79        4.73      1.98 o
   7   5  14        2.69        3.96      2.12 o
   8   5  14       28.01       28.56      3.02 o
   9   5  14        3.76        5.35      2.68 o
 -14   6  14       11.89       17.09      2.58 o
 -13   6  14        0.15        0.00      1.76 o
 -12   6  14        1.78        0.00      1.59 o
 -11   6  14        0.14        0.00      1.53 o
 -10   6  14        3.56        0.00      1.90 o
  -9   6  14       58.37       63.25      2.33 o
  -8   6  14        7.85        4.95      1.28 o
  -7   6  14        2.17        1.51      1.28 o
  -6   6  14       49.54       50.63      1.94 o
  -5   6  14      276.73      291.90      5.13 o
  -4   6  14      238.58      239.71      3.90 o
  -3   6  14       17.51       15.71      1.99 o
  -2   6  14      258.94      252.01      4.44 o
  -1   6  14        2.87        0.00      0.83 o
   0   6  14      317.92      332.08      4.97 o
   1   6  14        0.00        0.90      1.14 o
   2   6  14        5.73        4.17      1.24 o
   3   6  14       21.62       19.34      1.84 o
   4   6  14        0.12        0.00      1.43 o
   5   6  14       21.37       19.87      2.09 o
   6   6  14        7.55        9.93      2.00 o
   7   6  14       11.84       12.62      2.26 o
 -12   7  14        0.29        0.00      2.48 o
 -11   7  14       11.46       17.78      3.13 o
 -10   7  14       17.90       16.78      2.88 o
  -9   7  14        7.51        2.28      1.93 o
  -8   7  14       22.60       21.27      2.19 o
  -7   7  14       14.32       13.36      1.93 o
  -6   7  14       12.28        8.82      1.79 o
  -5   7  14        6.99        6.71      1.72 o
  -4   7  14        0.05        0.22      1.45 o
  -3   7  14        8.53       10.02      1.77 o
  -2   7  14        3.06        2.31      1.57 o
  -1   7  14       32.33       33.51      2.33 o
   0   7  14        7.61        4.82      1.61 o
   1   7  14       21.00       19.69      2.04 o
   2   7  14       26.26       30.64      2.41 o
   3   7  14       16.75       16.22      2.54 o
   4   7  14        0.00        0.00      2.76 o
   5   7  14       41.75       46.96      3.67 o
  -8   8  14        0.55        0.00      1.78 o
  -7   8  14       18.13       20.24      2.24 o
  -6   8  14        1.41        0.00      1.54 o
  -5   8  14       25.08       25.62      2.23 o
  -4   8  14        2.13        0.00      1.58 o
  -3   8  14        5.50        7.71      1.85 o
  -2   8  14       71.75       73.74      3.04 o
  -1   8  14        5.97        5.03      1.81 o
   0   8  14       44.55       42.79      2.68 o
   1   8  14       12.78       10.61      2.09 o
 -17   0  15       28.07       35.65      5.55 o
 -15   0  15        0.44        0.00      2.83 o
 -13   0  15       77.47       67.50      5.73 o
 -11   0  15        6.89        1.74      2.11 o
  -9   0  15       50.99       28.34      2.28 o
  -7   0  15      197.02      161.61      3.62 o
  -5   0  15      482.44      508.23     12.73 o
  -3   0  15     1237.54     1264.20     17.08 o
  -1   0  15      638.01      620.90      9.88 o
   1   0  15      109.81      107.11      4.87 o
   3   0  15       15.31        9.35      2.82 o
   5   0  15        2.95        5.72      2.18 o
   7   0  15        4.39        2.76      3.03 o
   9   0  15        3.10        8.30      3.91 o
  11   0  15        0.69        0.00      4.32 o
 -18   1  15        6.41        1.60      3.57 o
 -17   1  15        0.53        0.00      2.59 o
 -16   1  15        5.54        9.21      2.80 o
 -15   1  15       43.85       60.69      4.22 o
 -14   1  15        2.54        0.48      1.69 o
 -13   1  15        0.07        0.23      1.69 o
 -12   1  15       22.45       20.52      2.20 o
 -11   1  15      352.61      322.61      5.98 o
 -10   1  15      133.34      108.18      3.07 o
  -9   1  15     1130.84     1001.82     13.32 o
  -8   1  15       42.10       35.78      1.42 o
  -7   1  15       49.61       44.02      1.83 o
  -6   1  15       92.12       96.35      2.01 o
  -5   1  15      707.27      655.34      5.95 o
  -4   1  15      146.32      158.08      2.43 o
  -3   1  15      113.68      103.91      2.01 o
  -2   1  15      354.38      356.07      4.03 o
  -1   1  15       30.04       28.10      1.36 o
   0   1  15      167.38      172.12      3.10 o
   1   1  15     1495.80     1483.32     15.02 o
   2   1  15       31.43       26.33      1.95 o
   3   1  15      288.52      269.55      5.26 o
   4   1  15       97.55       91.01      3.17 o
   5   1  15      167.83      153.30      4.87 o
   6   1  15        6.63        3.53      1.76 o
   7   1  15       30.19       21.56      2.60 o
   8   1  15        5.47        2.38      2.36 o
   9   1  15        1.81        1.31      2.50 o
  10   1  15        1.03        0.00      3.11 o
  11   1  15        0.35        2.13      3.70 o
 -18   2  15        1.98        3.52      4.33 o
 -17   2  15       40.72       50.01      4.60 o
 -16   2  15        8.55        7.90      2.85 o
 -15   2  15        2.15        3.61      2.59 o
 -14   2  15       36.08       33.40      4.01 o
 -13   2  15        0.66        0.00      1.64 o
 -12   2  15        7.38        2.77      1.35 o
 -11   2  15       22.16       20.46      1.75 o
 -10   2  15       14.94        7.44      1.46 o
  -9   2  15       17.42       13.45      1.24 o
  -8   2  15       30.79       31.10      1.52 o
  -7   2  15      127.68      124.72      2.43 o
  -6   2  15      284.00      288.05      3.67 o
  -5   2  15        0.02        0.00      0.75 o
  -4   2  15      416.37      391.49      4.89 o
  -3   2  15        0.61        0.00      0.82 o
  -2   2  15        0.17        0.00      0.88 o
  -1   2  15      192.42      201.99      3.34 o
   0   2  15      411.82      379.40      5.41 o
   1   2  15       22.75       22.58      1.64 o
   2   2  15      179.69      153.93      3.17 o
   3   2  15       13.49       12.14      1.51 o
   4   2  15        6.23        2.43      1.27 o
   5   2  15       26.38       27.14      2.14 o
   6   2  15       21.56       22.02      2.79 o
   7   2  15        2.46        0.37      2.35 o
   8   2  15        1.11        0.00      3.48 o
   9   2  15        0.80        1.14      3.42 o
  10   2  15        0.01        0.00      2.58 o
  11   2  15       19.06       18.12      5.62 o
 -17   3  15        1.03        0.44      2.76 o
 -16   3  15        0.05        0.00      2.39 o
 -15   3  15        3.23        7.75      2.78 o
 -14   3  15        4.14        1.54      1.86 o
 -13   3  15        0.04        1.12      1.66 o
 -12   3  15       37.94       37.80      2.68 o
 -11   3  15        9.00       14.76      1.82 o
 -10   3  15       40.91       34.34      2.18 o
  -9   3  15      376.84      364.45      5.24 o
  -8   3  15      386.01      379.93      5.33 o
  -7   3  15        1.49        0.00      0.83 o
  -6   3  15        4.06        3.93      0.95 o
  -5   3  15        1.12        0.00      0.82 o
  -4   3  15      805.94      771.33      7.55 o
  -3   3  15        9.56        5.21      1.17 o
  -2   3  15       72.27       70.95      1.91 o
  -1   3  15       69.38       70.39      1.97 o
   0   3  15      286.25      286.56      3.88 o
   1   3  15      648.20      658.31      7.84 o
   2   3  15      319.81      287.53      4.83 o
   3   3  15       64.98       57.02      2.31 o
   4   3  15      227.05      218.34      4.88 o
   5   3  15       51.03       48.50      2.57 o
   6   3  15       30.18       24.97      2.23 o
   7   3  15        4.13        3.44      2.44 o
   8   3  15       53.49       53.09      3.81 o
   9   3  15        0.72        1.67      2.34 o
  10   3  15        2.43        1.85      2.84 o
 -16   4  15        0.01        0.00      3.42 o
 -15   4  15        2.16        2.32      2.65 o
 -14   4  15       23.01       26.94      4.15 o
 -13   4  15        0.01        0.00      1.41 o
 -12   4  15        0.71        0.93      1.36 o
 -11   4  15       15.96       12.40      1.53 o
 -10   4  15        0.22        0.12      1.11 o
  -9   4  15       13.09       11.61      1.39 o
  -8   4  15       26.58       23.97      1.38 o
  -7   4  15       17.05       14.84      1.46 o
  -6   4  15      152.67      147.25      2.76 o
  -5   4  15      415.88      432.75      5.30 o
  -4   4  15       38.66       32.99      1.43 o
  -3   4  15       72.07       70.06      2.40 o
  -2   4  15       30.46       27.05      1.35 o
  -1   4  15       48.30       47.99      1.53 o
   0   4  15      384.91      374.38      4.60 o
   1   4  15       68.42       60.35      1.98 o
   2   4  15       43.56       40.93      1.73 o
   3   4  15        9.85        4.89      1.15 o
   4   4  15        0.78        0.00      1.11 o
   5   4  15       21.76       21.32      1.80 o
   6   4  15       25.91       26.92      2.08 o
   7   4  15        4.38        3.36      1.50 o
   8   4  15        0.16        0.00      1.67 o
   9   4  15       25.36       22.84      2.42 o
 -15   5  15        0.75        1.74      2.51 o
 -14   5  15        6.02        5.61      2.38 o
 -13   5  15        1.00        0.00      1.91 o
 -12   5  15        0.17        0.00      2.79 o
 -11   5  15       36.72       42.80      2.70 o
 -10   5  15       38.37       35.67      2.46 o
  -9   5  15        5.31        2.69      1.72 o
  -8   5  15       74.61       75.53      2.66 o
  -7   5  15       41.00       37.41      1.92 o
  -6   5  15        9.91        6.84      1.31 o
  -5   5  15        0.04        0.00      1.04 o
  -4   5  15       10.28        6.85      1.28 o
  -3   5  15        0.01        0.00      1.07 o
  -2   5  15      204.98      210.35      3.90 o
  -1   5  15        9.29        5.10      1.28 o
   0   5  15      123.24      145.67      3.37 o
   1   5  15      125.79      121.02      4.05 o
   2   5  15       53.97       53.78      2.57 o
   3   5  15        4.01        4.45      1.56 o
   4   5  15       75.53       75.96      3.11 o
   5   5  15       24.22       27.80      2.70 o
   6   5  15       26.00       20.05      2.59 o
   7   5  15        0.03        2.54      2.12 o
   8   5  15       14.97       17.20      3.13 o
 -14   6  15        1.49        1.45      2.10 o
 -13   6  15        0.36        0.00      1.90 o
 -12   6  15        4.25        3.11      1.77 o
 -11   6  15        0.82        0.00      1.54 o
 -10   6  15        1.40        0.00      1.45 o
  -9   6  15        6.57        3.87      1.43 o
  -8   6  15        7.42        8.24      1.39 o
  -7   6  15        0.26        0.00      1.05 o
  -6   6  15        0.15        0.00      0.97 o
  -5   6  15        4.24        3.93      1.06 o
  -4   6  15       15.84       17.00      1.30 o
  -3   6  15       56.50       67.18      2.48 o
  -2   6  15        4.13        5.18      1.00 o
  -1   6  15       13.09       10.14      1.57 o
   0   6  15        5.27        8.85      1.30 o
   1   6  15       18.12       12.31      1.63 o
   2   6  15        0.38        0.00      1.35 o
   3   6  15        0.17        0.00      1.41 o
   4   6  15        9.61        5.56      1.69 o
   5   6  15       37.72       35.69      2.62 o
   6   6  15       12.33       12.97      3.25 o
 -11   7  15       15.70       19.39      3.35 o
 -10   7  15        9.73        6.23      2.80 o
  -9   7  15       13.54       11.10      2.43 o
  -8   7  15       39.68       33.74      2.67 o
  -7   7  15        0.97        0.00      1.53 o
  -6   7  15       12.96       14.53      1.98 o
  -5   7  15        7.73        8.11      1.80 o
  -4   7  15        0.80        0.00      1.69 o
  -3   7  15       37.83       33.41      2.37 o
  -2   7  15        4.81        4.51      1.64 o
  -1   7  15       32.58       27.42      2.26 o
   0   7  15       52.72       53.19      2.79 o
   1   7  15        2.57        2.42      2.03 o
   2   7  15       21.02       22.00      2.73 o
   3   7  15        0.15        0.00      2.00 o
   4   7  15        7.28        7.72      2.52 o
  -7   8  15        2.97        3.80      2.13 o
  -6   8  15        8.82        6.72      1.92 o
  -5   8  15        2.20        0.54      1.72 o
  -4   8  15        3.46        1.86      1.84 o
  -3   8  15        6.45        8.54      1.93 o
  -2   8  15       17.61       18.21      2.22 o
  -1   8  15        0.55        1.17      1.79 o
   0   8  15        0.08        0.00      1.72 o
 -18   0  16       78.88      100.05      8.48 o
 -16   0  16        2.40        2.59      5.52 o
 -14   0  16        3.86       12.74      5.40 o
 -12   0  16      144.53      113.47      7.13 o
 -10   0  16       24.29       14.75      3.18 o
  -8   0  16        9.38        9.08      1.69 o
  -6   0  16      552.00      553.05     10.12 o
  -4   0  16     1137.34     1046.77     14.89 o
  -2   0  16      498.67      488.03      8.50 o
   0   0  16      815.34      751.74     13.48 o
   2   0  16       63.95       50.47      4.83 o
   4   0  16       13.28        9.36      3.13 o
   6   0  16       83.97       77.79      6.36 o
   8   0  16        9.72        8.33      6.08 o
  10   0  16       68.30       79.29      7.70 o
 -18   1  16        0.28        9.01      4.21 o
 -17   1  16       15.88       22.07      4.15 o
 -16   1  16        7.60        7.06      3.16 o
 -15   1  16        0.39        0.00      2.57 o
 -14   1  16        0.00        0.55      1.74 o
 -13   1  16       30.55       32.66      2.79 o
 -12   1  16      200.16      178.99      5.29 o
 -11   1  16      170.69      162.19      4.52 o
 -10   1  16      942.44      797.49     10.78 o
  -9   1  16       22.56       18.74      1.45 o
  -8   1  16       54.09       36.52      2.31 o
  -7   1  16        9.51        5.35      1.08 o
  -6   1  16        1.38        2.20      0.95 o
  -5   1  16       20.85       20.28      1.36 o
  -4   1  16     2082.31     2062.00     17.85 o
  -3   1  16       96.32       94.44      2.67 o
  -2   1  16      383.92      366.37      5.15 o
  -1   1  16      130.24      131.58      3.08 o
   0   1  16      494.52      474.44      7.27 o
   1   1  16        7.21       12.76      3.42 o
   2   1  16       51.84       41.41      2.55 o
   3   1  16       17.14       17.68      1.84 o
   4   1  16        4.06        2.21      1.66 o
   5   1  16       39.86       38.94      2.91 o
   6   1  16       32.41       30.31      2.81 o
   7   1  16        1.38        0.58      2.24 o
   8   1  16        0.26        0.00      2.36 o
   9   1  16        2.15        0.00      3.12 o
  10   1  16       24.10       40.85      6.23 o
 -18   2  16       20.13       35.36      6.25 o
 -17   2  16        0.66        0.00      3.99 o
 -16   2  16        8.07        2.07      5.06 o
 -15   2  16       27.96       34.11      5.28 o
 -14   2  16        0.44        2.91      2.43 o
 -13   2  16       21.54       19.99      2.65 o
 -12   2  16       76.19       58.64      3.06 o
 -11   2  16       23.46       24.95      2.02 o
 -10   2  16       16.35       14.34      1.72 o
  -9   2  16      127.17      113.28      2.80 o
  -8   2  16      191.68      176.11      3.37 o
  -7   2  16       13.52       16.22      1.32 o
  -6   2  16      726.62      742.39      8.13 o
  -5   2  16        9.40        4.65      1.20 o
  -4   2  16        0.03        0.00      1.03 o
  -3   2  16      648.15      639.71      9.31 o
  -2   2  16       83.28       77.73      2.42 o
  -1   2  16      387.38      369.41      5.50 o
   0   2  16     1063.69     1015.78     11.15 o
   1   2  16        0.00        0.00      1.22 o
   2   2  16       11.40        9.48      1.47 o
   3   2  16       68.82       58.55      2.67 o
   4   2  16       27.96       24.06      2.11 o
   5   2  16        0.01        1.86      1.96 o
   6   2  16       12.07       10.78      2.83 o
   7   2  16        0.11        3.52      2.44 o
   8   2  16        1.72        0.25      2.76 o
   9   2  16       26.28       25.95      3.89 o
  10   2  16       48.20       61.93      5.45 o
 -17   3  16        1.82        3.45      2.93 o
 -16   3  16        0.00        0.00      3.72 o
 -15   3  16       25.70       19.34      4.44 o
 -14   3  16        0.87        0.46      2.16 o
 -13   3  16        0.28        0.12      1.60 o
 -12   3  16       94.14       85.47      3.73 o
 -11   3  16       14.41       16.23      2.12 o
 -10   3  16      151.77      133.29      3.90 o
  -9   3  16      278.71      261.60      4.60 o
  -8   3  16        6.36        2.75      1.21 o
  -7   3  16       52.21       48.00      2.51 o
  -6   3  16      164.12      160.19      3.27 o
  -5   3  16        1.66        0.00      0.92 o
  -4   3  16      323.99      318.05      4.20 o
  -3   3  16       74.34       71.82      1.99 o
  -2   3  16       17.36       18.91      1.40 o
  -1   3  16       57.61       59.38      1.96 o
   0   3  16       38.47       40.91      1.93 o
   1   3  16       26.39       26.19      1.75 o
   2   3  16       78.42       69.57      2.74 o
   3   3  16      237.57      228.33      5.27 o
   4   3  16       64.47       61.05      2.80 o
   5   3  16      124.52      124.23      3.90 o
   6   3  16        2.46        0.00      2.32 o
   7   3  16       17.06       17.95      3.20 o
   8   3  16        4.12        2.44      2.36 o
   9   3  16       15.78       18.90      3.15 o
 -16   4  16       14.13        9.21      4.28 o
 -15   4  16       17.16       22.98      6.87 o
 -14   4  16        7.22        4.46      1.88 o
 -13   4  16       10.14       11.37      1.90 o
 -12   4  16       38.54       36.99      2.46 o
 -11   4  16       17.35       19.10      1.83 o
 -10   4  16        2.57        0.00      1.45 o
  -9   4  16        5.74        6.66      1.20 o
  -8   4  16       40.28       42.11      1.87 o
  -7   4  16        0.01        0.00      1.19 o
  -6   4  16       49.51       50.95      1.75 o
  -5   4  16       73.34       69.85      1.87 o
  -4   4  16       10.87        9.63      0.97 o
  -3   4  16       21.77       23.17      1.45 o
  -2   4  16       10.54       12.63      1.04 o
  -1   4  16      231.91      220.60      3.60 o
   0   4  16      102.12      101.38      2.49 o
   1   4  16        6.09        3.61      1.10 o
   2   4  16       55.41       48.64      1.94 o
   3   4  16       41.67       41.27      1.98 o
   4   4  16        5.93        4.84      1.41 o
   5   4  16       15.74       16.46      1.78 o
   6   4  16        0.59        0.00      1.33 o
   7   4  16        0.04        0.00      1.63 o
   8   4  16        0.92        0.12      1.77 o
 -15   5  16        0.04        1.84      2.61 o
 -14   5  16        0.58        0.00      2.12 o
 -13   5  16        9.73       10.38      2.45 o
 -12   5  16        0.21        0.00      1.93 o
 -11   5  16        2.86        2.22      1.85 o
 -10   5  16       24.63       24.24      2.34 o
  -9   5  16       46.29       45.84      2.45 o
  -8   5  16        9.16       10.34      1.66 o
  -7   5  16       16.17       16.85      1.74 o
  -6   5  16       15.19       13.47      1.58 o
  -5   5  16       90.03       88.50      2.79 o
  -4   5  16        1.65        0.47      1.32 o
  -3   5  16        0.60        0.00      1.09 o
  -2   5  16       33.42       37.00      1.93 o
  -1   5  16       18.90       18.37      1.83 o
   0   5  16        6.09        6.49      1.58 o
   1   5  16       39.36       36.30      2.33 o
   2   5  16       11.19       16.27      1.89 o
   3   5  16       53.80       55.05      2.81 o
   4   5  16       53.24       51.16      3.27 o
   5   5  16       35.75       39.87      3.10 o
   6   5  16        1.90        0.00      1.95 o
   7   5  16       11.68       13.37      2.92 o
 -13   6  16        0.31        0.00      1.94 o
 -12   6  16       19.66       25.76      2.56 o
 -11   6  16       10.04        8.76      1.86 o
 -10   6  16        1.70        2.65      1.63 o
  -9   6  16        4.01        1.10      1.38 o
  -8   6  16        0.03        0.00      1.23 o
  -7   6  16        2.26        0.95      1.24 o
  -6   6  16       29.00       28.52      1.75 o
  -5   6  16        2.79        2.27      1.15 o
  -4   6  16       10.79       13.80      1.38 o
  -3   6  16       31.59       34.83      1.77 o
  -2   6  16       16.04       13.80      1.44 o
  -1   6  16       20.28       16.03      2.52 o
   0   6  16       16.71       17.21      2.37 o
   1   6  16       31.58       34.13      2.20 o
   2   6  16       10.40        8.87      1.74 o
   3   6  16        2.57        0.07      1.50 o
   4   6  16        0.84        2.95      1.79 o
   5   6  16       11.12       10.47      2.23 o
 -11   7  16       23.62       23.35      3.43 o
 -10   7  16        0.89        0.00      2.47 o
  -9   7  16        0.45        0.00      2.31 o
  -8   7  16        0.53        0.00      1.95 o
  -7   7  16        9.24        9.68      2.09 o
  -6   7  16        3.84        1.81      1.83 o
  -5   7  16       25.73       27.51      2.34 o
  -4   7  16        0.19        0.00      1.54 o
  -3   7  16       21.16       22.86      2.20 o
  -2   7  16       42.49       44.71      2.69 o
  -1   7  16       27.24       39.72      3.14 o
   0   7  16        2.67        1.33      1.94 o
   1   7  16        3.57        0.00      2.11 o
   2   7  16       21.67       25.19      3.00 o
   3   7  16        4.37        0.00      2.21 o
  -5   8  16        0.04        0.00      1.71 o
  -4   8  16        4.79        5.52      1.93 o
  -3   8  16       62.61       72.51      3.29 o
 -17   0  17        0.29        0.00      4.37 o
 -15   0  17      111.85      133.90      8.63 o
 -13   0  17        2.10        4.03      3.11 o
 -11   0  17       43.09       39.92      5.39 o
  -9   0  17      342.39      264.09      7.83 o
  -7   0  17      692.70      632.89     11.99 o
  -5   0  17      877.77      799.81     14.05 o
  -3   0  17     2231.35     2174.79     31.63 o
  -1   0  17     1964.81     1893.72     28.25 o
   1   0  17       14.36        5.12      3.09 o
   3   0  17        7.62        4.06      2.86 o
   5   0  17        0.68        0.00      2.74 o
   7   0  17        3.62        6.99      4.68 o
   9   0  17       35.76       35.40     10.76 o
 -18   1  17        1.11        5.88      5.91 o
 -17   1  17       44.69       45.69      5.00 o
 -16   1  17       19.81       20.60      3.84 o
 -15   1  17        1.10        0.34      2.33 o
 -14   1  17        1.55        5.45      2.42 o
 -13   1  17       15.02       18.82      2.45 o
 -12   1  17        2.83        0.16      1.74 o
 -11   1  17       31.74       27.63      2.60 o
 -10   1  17      123.70      103.26      3.63 o
  -9   1  17       23.08       14.34      2.06 o
  -8   1  17       66.06       49.75      2.70 o
  -7   1  17      314.88      282.48      4.90 o
  -6   1  17      123.33      107.47      3.27 o
  -5   1  17      438.71      398.34      6.51 o
  -4   1  17        0.55        0.00      1.23 o
  -3   1  17      161.61      155.86      3.89 o
  -2   1  17      404.58      392.66      6.46 o
  -1   1  17      421.06      442.74      7.08 o
   0   1  17       47.11       54.08      2.76 o
   1   1  17        0.19        0.00      1.51 o
   2   1  17      107.19       94.04      4.03 o
   3   1  17      132.07      127.31      4.59 o
   4   1  17        5.13        4.22      1.79 o
   5   1  17       87.48       80.47      4.34 o
   6   1  17        5.00        4.36      2.72 o
   7   1  17        0.07        0.67      2.35 o
   8   1  17        0.07        0.24      3.01 o
   9   1  17       71.53      104.93     15.50 o
 -17   2  17        1.04        0.00      3.54 o
 -16   2  17        2.97        0.00      2.61 o
 -15   2  17       14.74       16.24      3.24 o
 -14   2  17        0.36        0.53      2.40 o
 -13   2  17        0.13        0.00      2.08 o
 -12   2  17        0.22        0.89      2.29 o
 -11   2  17        0.71        0.00      1.42 o
 -10   2  17       20.26       18.67      1.88 o
  -9   2  17        4.55        3.89      1.18 o
  -8   2  17        4.53        1.20      1.15 o
  -7   2  17      675.57      622.92      7.70 o
  -6   2  17        2.86        0.53      1.06 o
  -5   2  17     1386.93     1359.85     14.12 o
  -4   2  17       82.69       71.95      2.43 o
  -3   2  17      254.93      252.29      4.41 o
  -2   2  17      107.51      102.00      2.84 o
  -1   2  17      488.86      471.12      7.06 o
   0   2  17       31.69       34.73      2.42 o
   1   2  17      166.76      161.58      3.77 o
   2   2  17        9.93        9.83      1.68 o
   3   2  17        1.56        0.67      1.46 o
   4   2  17        5.79        2.00      2.59 o
   5   2  17       19.25       12.26      2.90 o
   6   2  17       16.48        8.81      3.02 o
   7   2  17        0.31        0.00      2.55 o
   8   2  17        7.58        8.77      3.21 o
   9   2  17       17.22       14.22      3.90 o
 -17   3  17        5.90        9.61      4.57 o
 -16   3  17        0.91        2.91      4.71 o
 -15   3  17        0.14        3.37      3.47 o
 -14   3  17       12.59        9.93      2.87 o
 -13   3  17        0.05        0.00      1.76 o
 -12   3  17       40.06       41.67      3.02 o
 -11   3  17       59.31       59.38      3.16 o
 -10   3  17       39.15       36.56      2.61 o
  -9   3  17        7.52        9.31      1.48 o
  -8   3  17      176.08      171.07      5.02 o
  -7   3  17      330.17      327.84      5.44 o
  -6   3  17       72.19       66.67      2.53 o
  -5   3  17      393.22      377.94      5.77 o
  -4   3  17       76.36       75.28      2.61 o
  -3   3  17      146.25      136.94      3.34 o
  -2   3  17        7.77        2.35      1.16 o
  -1   3  17       14.25       16.14      1.51 o
   0   3  17       18.51       17.59      1.57 o
   1   3  17        2.25        4.61      1.52 o
   2   3  17      119.34      127.67      3.80 o
   3   3  17       45.78       38.82      2.44 o
   4   3  17       17.29       18.66      2.00 o
   5   3  17        0.99        0.41      2.32 o
   6   3  17        0.75        0.00      2.26 o
   7   3  17        2.82        2.20      2.56 o
   8   3  17        6.39       10.28      2.89 o
 -16   4  17        0.53        0.00      3.44 o
 -15   4  17        2.34        0.00      3.31 o
 -14   4  17        0.00        0.00      1.68 o
 -13   4  17       23.21       20.53      2.28 o
 -12   4  17        1.31        0.21      1.51 o
 -11   4  17        0.47        1.84      1.61 o
 -10   4  17        4.82        3.66      1.42 o
  -9   4  17       11.49        8.36      1.26 o
  -8   4  17       35.51       36.19      1.81 o
  -7   4  17       96.78      100.14      2.74 o
  -6   4  17        6.24        3.82      1.17 o
  -5   4  17      259.18      267.89      4.06 o
  -4   4  17        4.92        3.91      0.99 o
  -3   4  17        3.42        3.73      0.97 o
  -2   4  17        2.54        3.22      0.99 o
  -1   4  17       24.63       23.23      1.45 o
   0   4  17       35.64       36.77      1.71 o
   1   4  17        7.34        8.63      1.29 o
   2   4  17        9.47        3.69      1.35 o
   3   4  17       19.12       18.64      1.79 o
   4   4  17       19.68       15.29      1.94 o
   5   4  17        0.33        0.34      1.39 o
   6   4  17        0.87        3.83      2.16 o
   7   4  17        0.63        0.00      1.78 o
   8   4  17       13.21       16.92      2.64 o
 -15   5  17        0.14        0.61      2.75 o
 -14   5  17        0.18        0.00      2.20 o
 -13   5  17        9.16        8.96      2.48 o
 -12   5  17        1.18        0.20      1.89 o
 -11   5  17        9.17       10.87      2.34 o
 -10   5  17       23.02       18.04      2.40 o
  -9   5  17       36.81       48.15      3.27 o
  -8   5  17       30.23       29.07      2.20 o
  -7   5  17       31.52       35.95      2.21 o
  -6   5  17       44.21       47.94      2.46 o
  -5   5  17       18.68       18.62      1.88 o
  -4   5  17        0.30        0.00      1.27 o
  -3   5  17        0.04        0.00      1.34 o
  -2   5  17        0.02        0.24      1.31 o
  -1   5  17       29.79       34.15      2.27 o
   0   5  17       12.15        5.70      1.53 o
   1   5  17       11.33       12.14      1.81 o
   2   5  17       76.52       79.78      3.25 o
   3   5  17       20.35       18.36      2.87 o
   4   5  17       43.16       44.41      3.71 o
   5   5  17       16.69       16.67      2.56 o
   6   5  17        0.63        1.76      2.47 o
 -13   6  17        2.69        4.50      2.18 o
 -12   6  17        0.88        0.99      1.96 o
 -11   6  17        4.43        5.65      2.01 o
 -10   6  17       19.23       19.51      2.81 o
  -9   6  17        3.12        1.28      1.56 o
  -8   6  17        8.51        9.15      1.64 o
  -7   6  17       21.89       22.94      1.97 o
  -6   6  17        8.29        9.07      1.53 o
  -5   6  17       58.68       61.68      2.56 o
  -4   6  17        4.91        4.77      1.80 o
  -3   6  17       13.44       14.15      1.72 o
  -2   6  17        4.32        3.36      1.44 o
  -1   6  17        8.41        6.03      1.85 o
   0   6  17       58.04       66.81      2.85 o
   1   6  17        5.34        4.36      1.64 o
   2   6  17        5.86        3.19      1.62 o
   3   6  17        4.93        2.42      1.93 o
   4   6  17        0.00        0.00      1.72 o
 -10   7  17        8.27       13.50      3.15 o
  -9   7  17        0.88        0.00      2.49 o
  -8   7  17        2.03        0.00      2.07 o
  -7   7  17        2.83        0.20      2.06 o
  -6   7  17        4.21        1.73      2.04 o
  -5   7  17        1.27        2.21      2.58 o
  -4   7  17        0.69        0.00      1.95 o
  -3   7  17        7.06       10.36      2.34 o
  -2   7  17       88.19      103.17      4.48 o
  -1   7  17        1.91        0.00      2.08 o
   0   7  17       19.67       23.86      3.03 o
   1   7  17       16.81       16.08      2.89 o
 -18   0  18        0.19        3.65      4.06 o
 -16   0  18       13.61       15.69      4.48 o
 -14   0  18        2.05        3.47      4.71 o
 -12   0  18        6.09        8.10      3.44 o
 -10   0  18       67.62       53.80      3.90 o
  -8   0  18      277.39      240.08      9.74 o
  -6   0  18      548.73      552.26     15.98 o
  -4   0  18       32.33       27.08      3.11 o
  -2   0  18      153.76      150.06      7.71 o
   0   0  18     1686.67     1574.59     35.36 o
   2   0  18       13.19        2.26      2.89 o
   4   0  18       74.48       71.90      6.30 o
   6   0  18       33.17       28.15      5.04 o
   8   0  18        4.55        5.37      4.29 o
 -17   1  18        7.42        0.15      3.51 o
 -16   1  18        2.06        0.00      3.35 o
 -15   1  18        4.90        6.05      3.10 o
 -14   1  18        5.92        6.12      2.61 o
 -13   1  18        8.24        9.79      2.21 o
 -12   1  18       44.11       44.71      3.10 o
 -11   1  18        7.18       10.06      2.07 o
 -10   1  18        4.34        2.44      2.02 o
  -9   1  18        0.54        0.00      1.22 o
  -8   1  18      419.44      373.31      7.20 o
  -7   1  18        4.16        0.38      1.44 o
  -6   1  18      117.44       96.76      3.47 o
  -5   1  18        0.08        0.00      1.23 o
  -4   1  18      108.01      101.62      3.59 o
  -3   1  18       32.88       31.37      2.33 o
  -2   1  18      177.72      169.75      4.57 o
  -1   1  18      188.70      189.37      4.95 o
   0   1  18      675.68      663.64     10.57 o
   1   1  18       16.92       15.48      2.61 o
   2   1  18      194.95      190.24      6.47 o
   3   1  18       19.41       22.47      2.48 o
   4   1  18        4.15        4.00      1.94 o
   5   1  18       15.00       16.22      2.51 o
   6   1  18        0.43        0.00      2.51 o
   7   1  18       12.65        9.98      3.47 o
   8   1  18        4.21        1.98      3.92 o
   9   1  18        2.56        2.73      6.34 o
 -17   2  18       10.01        8.43      6.39 o
 -16   2  18        0.18        0.66      2.71 o
 -15   2  18       20.50       25.22      4.61 o
 -14   2  18       29.08       34.41      4.79 o
 -13   2  18        0.58        3.73      3.34 o
 -12   2  18        6.05        9.42      2.75 o
 -11   2  18       10.54       13.98      2.43 o
 -10   2  18       13.59       11.16      2.07 o
  -9   2  18        9.57        5.78      1.31 o
  -8   2  18        4.63        5.15      1.28 o
  -7   2  18       82.52       71.56      2.55 o
  -6   2  18      259.13      264.01      5.23 o
  -5   2  18        0.70        0.00      1.18 o
  -4   2  18      206.68      205.84      4.56 o
  -3   2  18      148.86      141.63      3.79 o
  -2   2  18        1.48        0.24      1.28 o
  -1   2  18      145.34      162.12      4.11 o
   0   2  18      177.44      165.02      4.20 o
   1   2  18       10.61       11.45      2.13 o
   2   2  18      123.23      110.38      4.46 o
   3   2  18        2.53        4.49      2.62 o
   4   2  18      106.60       88.11      5.32 o
   5   2  18        8.72        7.82      2.73 o
   6   2  18        0.67        0.00      2.29 o
   7   2  18        0.08        0.00      2.60 o
   8   2  18        1.40        0.00      2.93 o
 -16   3  18       15.28       13.62      4.63 o
 -15   3  18        0.04        0.35      2.95 o
 -14   3  18        2.15        0.00      2.94 o
 -13   3  18        7.86       13.17      2.79 o
 -12   3  18       30.66       35.30      3.06 o
 -11   3  18      115.43      107.55      4.17 o
 -10   3  18       20.33       17.30      2.21 o
  -9   3  18        0.14        0.00      1.30 o
  -8   3  18       15.47       16.16      1.77 o
  -7   3  18       20.24       22.10      1.81 o
  -6   3  18        3.93        1.65      1.19 o
  -5   3  18       70.69       67.78      2.48 o
  -4   3  18       23.74       26.90      1.81 o
  -3   3  18       41.31       35.02      2.66 o
  -2   3  18       44.77       50.42      2.36 o
  -1   3  18        3.94        1.26      1.38 o
   0   3  18      460.84      435.58      7.40 o
   1   3  18       76.23       70.38      4.11 o
   2   3  18        0.87        0.00      1.39 o
   3   3  18        2.44        0.00      1.48 o
   4   3  18        4.71        0.44      2.31 o
   5   3  18        5.28        4.07      3.93 o
   6   3  18        3.67        0.00      2.43 o
   7   3  18        3.33        0.00      2.78 o
   8   3  18        2.75        0.00      3.37 o
 -15   4  18        0.01        0.00      2.07 o
 -14   4  18        0.56        0.00      2.00 o
 -13   4  18        1.83        1.22      1.74 o
 -12   4  18        9.33       10.35      2.25 o
 -11   4  18        3.74        3.90      1.67 o
 -10   4  18        4.64        4.08      1.55 o
  -9   4  18        0.09        0.00      1.20 o
  -8   4  18       45.59       46.77      2.31 o
  -7   4  18      110.51      106.50      3.10 o
  -6   4  18        1.89        0.00      1.07 o
  -5   4  18       35.58       32.42      1.57 o
  -4   4  18        1.12        0.11      0.94 o
  -3   4  18        9.32        8.62      1.15 o
  -2   4  18       47.25       47.62      2.54 o
  -1   4  18       32.32       37.36      1.79 o
   0   4  18        3.39        1.58      1.35 o
   1   4  18       93.45       97.16      3.04 o
   2   4  18        2.27        0.00      1.26 o
   3   4  18       15.80       18.12      1.82 o
   4   4  18       26.08       27.08      2.09 o
   5   4  18        0.01        0.00      1.64 o
   6   4  18        4.02        2.73      1.89 o
   7   4  18        2.84        0.09      1.71 o
 -14   5  18        2.36        2.76      2.70 o
 -13   5  18        3.82        4.35      2.37 o
 -12   5  18        4.17        2.25      2.28 o
 -11   5  18       39.92       41.73      3.41 o
 -10   5  18       44.75       50.83      3.56 o
  -9   5  18       48.30       43.93      3.04 o
  -8   5  18       12.18       14.19      1.82 o
  -7   5  18        6.45        5.72      1.58 o
  -6   5  18        1.32        0.00      1.40 o
  -5   5  18       20.66       21.20      1.97 o
  -4   5  18        0.06        0.21      1.34 o
  -3   5  18        9.93        9.73      1.68 o
  -2   5  18       17.66       21.97      2.26 o
  -1   5  18       33.95       36.66      2.38 o
   0   5  18       58.23       55.30      2.83 o
   1   5  18      148.93      161.05      5.69 o
   2   5  18       20.15       26.38      2.77 o
   3   5  18        9.29       14.08      2.45 o
   4   5  18        6.25        3.81      2.22 o
   5   5  18       14.58       10.48      2.56 o
 -12   6  18        0.53        3.15      2.13 o
 -11   6  18        0.62        0.00      1.93 o
 -10   6  18       14.25       16.76      2.30 o
  -9   6  18        0.30        0.02      1.58 o
  -8   6  18        1.96        3.20      1.52 o
  -7   6  18       10.42        9.74      1.73 o
  -6   6  18        4.18        0.00      1.42 o
  -5   6  18       11.63       13.80      1.79 o
  -4   6  18        0.45        0.00      1.46 o
  -3   6  18        1.51        0.00      1.41 o
  -2   6  18       71.17       79.71      3.06 o
  -1   6  18        6.25        6.90      1.72 o
   0   6  18       14.59       18.68      2.04 o
   1   6  18        9.02       14.83      2.44 o
   2   6  18        8.20        8.10      2.18 o
   3   6  18       11.50       13.48      2.33 o
  -9   7  18       23.25       26.77      3.57 o
  -8   7  18        1.10        0.00      2.20 o
  -7   7  18        3.48        3.94      2.84 o
  -6   7  18        4.88        5.49      2.42 o
  -5   7  18       15.70       20.10      3.89 o
  -4   7  18        1.10        0.00      2.14 o
  -3   7  18        2.04        2.64      2.23 o
  -2   7  18        0.01        2.28      2.24 o
  -1   7  18        0.23        0.00      2.23 o
   0   7  18       20.82       29.54      3.25 o
 -17   0  19        5.36        1.60      4.88 o
 -15   0  19        1.07        0.71      3.43 o
 -13   0  19       43.25       53.42      5.89 o
 -11   0  19       97.05       99.23      6.86 o
  -9   0  19       13.17        6.31      3.53 o
  -7   0  19        0.76        2.22      3.04 o
  -5   0  19      229.27      204.03      8.91 o
  -3   0  19       72.39       53.95     11.70 o
  -1   0  19       16.25       29.56      4.29 o
   1   0  19       30.19       21.09      4.12 o
   3   0  19        3.48        0.00      5.77 o
   5   0  19       36.54       43.43      5.65 o
   7   0  19        0.24        0.00      3.53 o
 -17   1  19        0.00        2.36      4.05 o
 -16   1  19        2.75        4.66      3.26 o
 -15   1  19        8.08        5.23      3.03 o
 -14   1  19       12.03        8.90      2.80 o
 -13   1  19        9.93       16.36      2.88 o
 -12   1  19        2.09        1.26      2.00 o
 -11   1  19       11.22       21.68      3.38 o
 -10   1  19        0.02        0.00      2.16 o
  -9   1  19       17.88       16.31      2.62 o
  -8   1  19       31.50       27.71      4.71 o
  -7   1  19       29.23       32.63      2.71 o
  -6   1  19       15.54       10.31      1.89 o
  -5   1  19      132.95      124.28      4.09 o
  -4   1  19       29.56       25.56      2.28 o
  -3   1  19       26.54       27.55      2.30 o
  -2   1  19      100.31      102.46      4.67 o
  -1   1  19      281.03      254.66      7.31 o
   0   1  19        0.21        7.22      2.19 o
   1   1  19        6.74        8.30      2.38 o
   2   1  19       44.97       47.06      3.77 o
   3   1  19       38.49       36.08      3.02 o
   4   1  19        0.93        0.34      1.86 o
   5   1  19       17.07       13.91      2.95 o
   6   1  19        1.44        0.00      2.88 o
   7   1  19       23.86       24.40      5.45 o
   8   1  19        0.93        0.42      4.76 o
 -17   2  19        0.89        0.00      4.32 o
 -16   2  19        3.35        0.27      2.80 o
 -15   2  19       35.50       40.88      5.71 o
 -14   2  19        0.51        0.00      3.15 o
 -13   2  19        0.01        0.00      2.72 o
 -12   2  19        5.30       11.26      3.59 o
 -11   2  19       11.48        9.96      4.40 o
 -10   2  19        3.92        3.93      1.98 o
  -9   2  19       17.88       21.56      2.64 o
  -8   2  19       22.67       15.62      1.76 o
  -7   2  19       21.70       14.54      1.62 o
  -6   2  19      153.21      150.87      4.05 o
  -5   2  19       79.51       79.92      3.00 o
  -4   2  19       52.35       48.88      2.51 o
  -3   2  19        1.24        0.00      1.29 o
  -2   2  19      103.05      105.08      4.59 o
  -1   2  19       12.84        8.58      1.86 o
   0   2  19      465.39      464.48      8.57 o
   1   2  19       53.83       59.94      3.85 o
   2   2  19        1.30        0.57      2.23 o
   3   2  19       12.21        8.97      2.75 o
   4   2  19        2.85        2.44      2.48 o
   5   2  19        1.59        4.40      2.74 o
   6   2  19       14.34       10.74      3.37 o
   7   2  19        3.48        5.53      3.18 o
 -16   3  19        1.32        4.09      3.98 o
 -15   3  19        9.57       10.61      4.27 o
 -14   3  19       34.38       42.08      5.39 o
 -13   3  19       11.71       16.32      4.17 o
 -12   3  19       42.20       46.86      3.87 o
 -11   3  19       11.94        8.49      2.91 o
 -10   3  19        0.44        0.00      1.62 o
  -9   3  19       11.75        7.65      1.89 o
  -8   3  19       20.66       17.48      1.88 o
  -7   3  19       13.76       17.99      2.39 o
  -6   3  19        4.65        1.11      1.40 o
  -5   3  19       88.89       88.03      4.32 o
  -4   3  19      200.87      201.45      4.91 o
  -3   3  19        3.82        4.35      1.53 o
  -2   3  19        0.00        0.00      1.26 o
  -1   3  19       24.37       18.94      1.96 o
   0   3  19      115.54      125.59      3.87 o
   1   3  19       17.20       16.11      1.96 o
   2   3  19       14.03       17.35      2.62 o
   3   3  19        0.02        1.17      2.26 o
   4   3  19       19.78       22.65      3.30 o
   5   3  19        2.95        2.58      2.53 o
   6   3  19        4.43        9.04      3.14 o
   7   3  19        4.39        4.31      2.76 o
 -15   4  19       31.91       40.31      4.07 o
 -14   4  19        9.57       12.23      3.40 o
 -13   4  19       29.83       34.55      3.02 o
 -12   4  19        4.28        6.35      1.83 o
 -11   4  19       36.73       45.65      2.83 o
 -10   4  19        0.17        0.00      1.46 o
  -9   4  19        2.48        2.43      1.98 o
  -8   4  19       48.33       45.82      2.45 o
  -7   4  19       44.39       45.84      2.61 o
  -6   4  19      102.52      110.87      4.13 o
  -5   4  19        8.89        6.37      1.24 o
  -4   4  19      108.46      109.89      3.07 o
  -3   4  19       49.30       48.31      2.12 o
  -2   4  19       53.03       58.64      2.35 o
  -1   4  19       24.64       20.80      1.97 o
   0   4  19      169.21      169.13      3.94 o
   1   4  19        2.27        2.86      1.38 o
   2   4  19        0.14        1.97      1.61 o
   3   4  19        9.10        7.58      1.62 o
   4   4  19        0.28        0.00      1.59 o
   5   4  19       11.47        8.76      2.06 o
   6   4  19        1.23        0.00      1.80 o
 -13   5  19        0.08        0.87      2.43 o
 -12   5  19       12.36        8.83      2.71 o
 -11   5  19       28.21       27.58      3.18 o
 -10   5  19        6.85        4.03      2.31 o
  -9   5  19       11.44        8.64      2.46 o
  -8   5  19        6.05        6.60      1.79 o
  -7   5  19        9.46        8.34      1.83 o
  -6   5  19       24.08       25.62      2.24 o
  -5   5  19       45.09       51.26      2.70 o
  -4   5  19       49.48       50.29      3.74 o
  -3   5  19       15.00       16.68      2.38 o
  -2   5  19        8.75        8.47      1.78 o
  -1   5  19       17.22       11.23      2.26 o
   0   5  19        1.36        0.00      1.86 o
   1   5  19       11.48       11.06      2.33 o
   2   5  19        4.73        3.90      2.07 o
   3   5  19        0.24        0.57      2.13 o
   4   5  19       13.37       15.22      3.49 o
 -11   6  19        5.65        5.74      3.58 o
 -10   6  19        3.89        4.11      2.04 o
  -9   6  19        3.38        1.36      1.89 o
  -8   6  19       60.60       71.89      3.21 o
  -7   6  19        0.33        0.20      1.48 o
  -6   6  19        2.24        1.40      1.52 o
  -5   6  19        4.70        4.26      1.90 o
  -4   6  19       13.22       14.13      1.92 o
  -3   6  19        4.86        3.63      1.61 o
  -2   6  19       10.09       12.02      2.00 o
  -1   6  19        1.90        1.01      1.65 o
   0   6  19        4.60        0.00      1.82 o
   1   6  19        2.37        4.97      2.09 o
   2   6  19       31.24       31.79      2.94 o
  -6   7  19        0.42        0.98      2.21 o
  -5   7  19        0.55        0.00      2.28 o
  -4   7  19       22.72       24.98      3.14 o
  -3   7  19        9.99       12.34      2.73 o
 -16   0  20        7.75        4.11      4.73 o
 -14   0  20        8.94        6.72      3.74 o
 -12   0  20        8.24        4.53      3.17 o
 -10   0  20        0.54        0.00      4.08 o
  -8   0  20        8.93       10.24      3.39 o
  -6   0  20      116.52      116.21      7.03 o
  -4   0  20        2.19        0.00      2.47 o
  -2   0  20       50.37       63.22      6.87 o
   0   0  20      267.00      272.24     11.18 o
   2   0  20       44.98       57.39      7.64 o
   4   0  20        0.70        1.18      3.62 o
   6   0  20      113.08      126.30      9.00 o
 -17   1  20        0.00        0.79      4.29 o
 -16   1  20       12.44        7.39      7.52 o
 -15   1  20        0.45        1.74      2.84 o
 -14   1  20       51.97       54.19      5.00 o
 -13   1  20        6.77        2.10      2.48 o
 -12   1  20       11.02       16.62      2.99 o
 -11   1  20        7.72        4.40      2.26 o
 -10   1  20        2.75        2.08      2.08 o
  -9   1  20        0.02        0.42      1.95 o
  -8   1  20       56.24       50.44      3.69 o
  -7   1  20       12.10        5.05      2.18 o
  -6   1  20      252.26      211.61      7.52 o
  -5   1  20       39.67       39.59      5.74 o
  -4   1  20       21.07       24.44      2.96 o
  -3   1  20        1.43        0.00      1.76 o
  -2   1  20       51.86       52.40      3.75 o
  -1   1  20       54.58       53.77      3.76 o
   0   1  20       92.75      106.77      5.06 o
   1   1  20        3.72        5.03      2.31 o
   2   1  20       85.37      102.85      5.23 o
   3   1  20       33.76       32.75      3.64 o
   4   1  20        0.63        0.00      2.19 o
   5   1  20       13.05        8.20      3.99 o
   6   1  20        1.87        0.00      3.71 o
   7   1  20       15.45       12.50      5.36 o
 -16   2  20       12.23        5.73      4.47 o
 -15   2  20       11.75       12.18      4.28 o
 -14   2  20        7.48       11.94      4.26 o
 -13   2  20        8.62        5.28      3.79 o
 -12   2  20       26.61       35.17      5.18 o
 -11   2  20        2.08        4.57      3.30 o
 -10   2  20        6.65        6.89      3.56 o
  -9   2  20        5.16        3.39      2.34 o
  -8   2  20       36.60       30.27      2.49 o
  -7   2  20       25.43       23.88      2.07 o
  -6   2  20       83.14       76.31      3.43 o
  -5   2  20      117.87      125.93      4.25 o
  -4   2  20        2.24        0.00      1.43 o
  -3   2  20      106.31      108.89      4.21 o
  -2   2  20        0.02        0.05      1.52 o
  -1   2  20       21.16       19.73      3.21 o
   0   2  20        1.13        4.05      4.25 o
   1   2  20       43.33       42.12      3.87 o
   2   2  20       94.91       95.40      5.35 o
   3   2  20        3.81        1.71      2.38 o
   4   2  20        0.66        0.00      2.27 o
   5   2  20        1.74        0.15      2.78 o
   6   2  20       30.10       34.28      6.19 o
 -15   3  20        8.06       11.58      4.62 o
 -14   3  20        1.38        4.83      3.64 o
 -13   3  20        0.45        0.00      3.11 o
 -12   3  20       26.92       38.89      5.30 o
 -11   3  20       10.79        4.01      4.29 o
 -10   3  20        0.87        3.29      1.96 o
  -9   3  20       11.80        9.17      2.00 o
  -8   3  20      110.22      103.60      3.56 o
  -7   3  20        0.45        0.67      1.36 o
  -6   3  20       43.80       33.98      2.35 o
  -5   3  20       12.21       10.97      1.80 o
  -4   3  20       62.16       61.99      2.89 o
  -3   3  20       15.98       16.81      1.99 o
  -2   3  20        1.06        0.00      1.28 o
  -1   3  20        1.30        3.04      1.55 o
   0   3  20        9.96       11.35      1.82 o
   1   3  20       41.99       46.29      4.81 o
   2   3  20      149.16      153.51      6.53 o
   3   3  20        5.29        6.81      3.26 o
   4   3  20       25.25       32.55      3.80 o
   5   3  20       10.51       12.08      3.30 o
   6   3  20       11.95       19.45      3.82 o
 -14   4  20        0.22        3.44      2.36 o
 -13   4  20       10.08        8.57      2.51 o
 -12   4  20        2.97        6.90      2.28 o
 -11   4  20        0.09        0.00      1.48 o
 -10   4  20        0.16        0.00      1.44 o
  -9   4  20        6.80        6.04      1.73 o
  -8   4  20        0.81        2.68      1.42 o
  -7   4  20       52.49       55.14      2.67 o
  -6   4  20      249.44      250.82      4.76 o
  -5   4  20      154.96      169.70      3.82 o
  -4   4  20       38.05       40.39      2.22 o
  -3   4  20       93.39      100.91      3.03 o
  -2   4  20        0.07        0.00      1.24 o
  -1   4  20       56.67       58.25      2.50 o
   0   4  20       38.22       45.10      2.34 o
   1   4  20       12.98       20.19      2.05 o
   2   4  20       15.32       16.52      2.51 o
   3   4  20        0.00        0.00      1.63 o
   4   4  20       13.62       12.45      2.19 o
   5   4  20       11.15        5.72      2.31 o
 -13   5  20        5.87       10.24      3.14 o
 -12   5  20       70.48       83.24      5.30 o
 -11   5  20        2.95        2.33      2.34 o
 -10   5  20        5.82        4.41      2.29 o
  -9   5  20        0.25        0.63      2.06 o
  -8   5  20       87.67      104.40      4.22 o
  -7   5  20       22.51       24.03      2.59 o
  -6   5  20        0.90        0.60      2.51 o
  -5   5  20      165.55      186.69      5.55 o
  -4   5  20       78.34       86.74      4.01 o
  -3   5  20       13.46        9.73      2.53 o
  -2   5  20        0.10        0.00      2.05 o
  -1   5  20        7.82        9.11      2.19 o
   0   5  20        9.93        9.20      2.28 o
   1   5  20        0.05        0.84      2.04 o
   2   5  20       69.44       94.85      4.50 o
   3   5  20        9.17       17.93      3.58 o
 -10   6  20        0.85        0.05      2.01 o
  -9   6  20       12.26       12.95      2.45 o
  -8   6  20       10.56        9.65      2.09 o
  -7   6  20       71.30       81.76      3.77 o
  -6   6  20       69.14       80.28      4.73 o
  -5   6  20       44.22       40.04      2.73 o
  -4   6  20        6.14        4.28      1.96 o
  -3   6  20        2.49        3.14      1.90 o
  -2   6  20       25.72       26.77      2.75 o
  -1   6  20       60.67       69.03      3.63 o
   0   6  20       48.15       57.25      3.51 o
 -15   0  21        1.12        0.00      4.32 o
 -13   0  21       36.92       28.39      4.95 o
 -11   0  21       65.34       71.19      6.43 o
  -9   0  21        0.43        2.73      2.93 o
  -7   0  21       24.97       15.29      3.85 o
  -5   0  21        8.45       12.19      3.51 o
  -3   0  21       14.12        9.34      3.45 o
  -1   0  21       25.97       37.33      5.06 o
   1   0  21       23.51       24.89      4.66 o
   3   0  21      105.35      109.25      8.06 o
   5   0  21       13.74       12.71      7.13 o
 -16   1  21        0.32        4.69      5.64 o
 -15   1  21       24.69       25.14      4.39 o
 -14   1  21       15.02       22.06      3.89 o
 -13   1  21        0.04        1.46      2.45 o
 -12   1  21        0.75        0.00      2.07 o
 -11   1  21       25.25       15.66      5.25 o
 -10   1  21       21.44       23.57      3.18 o
  -9   1  21        8.56        8.34      2.51 o
  -8   1  21        6.35        8.34      2.66 o
  -7   1  21        0.12        0.00      1.89 o
  -6   1  21        7.66        2.51      2.11 o
  -5   1  21       20.20       19.76      2.81 o
  -4   1  21       10.28       11.26      2.55 o
  -3   1  21        1.48        1.45      2.03 o
  -2   1  21        1.03        0.00      1.90 o
  -1   1  21        0.52        0.16      2.09 o
   0   1  21        1.57        5.49      3.61 o
   1   1  21       78.14       76.44      4.89 o
   2   1  21        1.97        0.00      2.35 o
   3   1  21        9.69        5.45      2.69 o
   4   1  21        5.92        5.42      7.27 o
   5   1  21       72.20       90.45     11.96 o
   6   1  21       13.62       18.03      5.96 o
 -16   2  21        1.23        0.00      4.26 o
 -15   2  21        0.00        0.64      3.96 o
 -14   2  21        4.91        2.50      3.66 o
 -13   2  21       29.25       41.19      5.64 o
 -12   2  21        0.69        0.00      3.09 o
 -11   2  21       50.07       59.08      6.06 o
 -10   2  21        1.27        2.20      3.30 o
  -9   2  21        0.21        0.00      2.86 o
  -8   2  21       36.75       42.39      3.63 o
  -7   2  21        0.93        1.59      1.83 o
  -6   2  21       13.40       23.89      6.14 o
  -5   2  21        1.85        4.06      2.72 o
  -4   2  21        1.50        4.56      2.36 o
  -3   2  21        8.14       12.75      3.67 o
  -2   2  21       14.67       12.95      3.80 o
  -1   2  21        0.24        2.76      3.31 o
   0   2  21        5.02        3.31      3.63 o
   1   2  21       15.35       11.14      2.99 o
   2   2  21       32.49       30.31      3.85 o
   3   2  21       55.65       62.00      5.81 o
   4   2  21       16.09        9.64      3.13 o
   5   2  21       15.31       11.78      3.59 o
 -15   3  21       28.54       34.39      5.75 o
 -14   3  21       43.88       59.77      9.03 o
 -13   3  21       30.99       46.19      5.82 o
 -12   3  21       14.72       22.08      7.06 o
 -11   3  21        2.00        0.00      3.07 o
 -10   3  21        2.08        0.92      2.30 o
  -9   3  21        0.14        0.00      1.73 o
  -8   3  21        1.66        3.49      1.62 o
  -7   3  21        0.14        0.00      1.39 o
  -6   3  21      146.76      132.64      4.09 o
  -5   3  21       28.93       28.57      2.33 o
  -4   3  21        5.04        6.11      1.75 o
  -3   3  21       12.83       12.41      1.96 o
  -2   3  21        7.28        7.69      1.71 o
  -1   3  21       31.11       27.93      4.14 o
   0   3  21       14.62       11.86      3.23 o
   1   3  21        6.98        3.06      2.56 o
   2   3  21        0.66        0.83      2.44 o
   3   3  21       31.01       26.70      3.77 o
   4   3  21      106.53      132.92      6.58 o
   5   3  21       86.32       99.94      5.92 o
 -14   4  21        2.34        1.04      2.36 o
 -13   4  21        7.14        9.97      4.57 o
 -12   4  21        5.35        8.16      2.56 o
 -11   4  21        5.38        3.46      2.26 o
 -10   4  21        2.12        2.84      1.88 o
  -9   4  21        0.07        0.14      1.71 o
  -8   4  21       30.43       32.97      2.93 o
  -7   4  21        0.42        0.00      1.39 o
  -6   4  21       16.20       23.10      1.83 o
  -5   4  21       13.00       13.18      1.59 o
  -4   4  21        6.10        7.02      1.47 o
  -3   4  21       94.09      111.35      3.26 o
  -2   4  21       26.63       26.47      2.00 o
  -1   4  21        5.23        3.55      1.48 o
   0   4  21        2.48        2.61      1.51 o
   1   4  21        5.28        3.23      1.79 o
   2   4  21       14.60       14.62      2.17 o
   3   4  21      139.48      179.42      5.13 o
 -12   5  21        5.14        0.00      3.21 o
 -11   5  21       12.63       18.62      3.48 o
 -10   5  21       23.30       31.83      3.43 o
  -9   5  21        1.01        0.00      2.08 o
  -8   5  21        7.18        5.12      3.29 o
  -7   5  21        0.27        0.96      1.83 o
  -6   5  21        5.83        2.99      1.98 o
  -5   5  21       13.03       17.06      2.48 o
  -4   5  21       42.74       42.85      4.26 o
  -3   5  21        3.31        0.06      1.85 o
  -2   5  21        0.59        0.84      1.89 o
  -1   5  21       40.43       36.94      3.19 o
   0   5  21       37.41       40.26      3.31 o
   1   5  21        9.62       10.72      2.60 o
   2   5  21        4.01        5.91      3.01 o
  -8   6  21        8.21        7.26      2.34 o
  -7   6  21       16.09       16.23      2.38 o
  -6   6  21       44.56       54.12      4.73 o
  -5   6  21       15.60       20.96      2.49 o
  -4   6  21       14.15       11.65      2.25 o
  -3   6  21       10.94       17.22      2.42 o
  -2   6  21        4.26        4.81      2.13 o
 -16   0  22       66.16       81.63      8.06 o
 -14   0  22       12.69       15.03      4.50 o
 -12   0  22       45.15       64.89     10.23 o
 -10   0  22        0.51        2.43      3.28 o
  -8   0  22       88.55       82.33      6.79 o
  -6   0  22        7.23        7.65      4.23 o
  -4   0  22       24.78       28.49      4.66 o
  -2   0  22      166.06      181.58      9.53 o
   0   0  22        0.06        2.64      4.88 o
   2   0  22       42.16       39.68      7.86 o
   4   0  22        2.42       10.61      4.26 o
 -15   1  22        4.57        5.11      3.83 o
 -14   1  22        3.69        2.48      3.11 o
 -13   1  22       11.37        6.68      3.84 o
 -12   1  22        2.00        1.22      2.47 o
 -11   1  22        0.68        1.13      2.25 o
 -10   1  22        5.03        6.38      2.61 o
  -9   1  22        1.71        1.87      2.59 o
  -8   1  22       25.09       26.70      4.57 o
  -7   1  22        7.53       10.22      2.69 o
  -6   1  22       59.06       49.86      3.88 o
  -5   1  22        0.20        0.00      1.99 o
  -4   1  22        0.09        2.40      2.16 o
  -3   1  22       30.73       34.47      3.88 o
  -2   1  22       21.81       15.77      3.00 o
  -1   1  22        6.85        5.51      2.48 o
   0   1  22       22.11       27.89      3.44 o
   1   1  22        0.06        0.70      2.34 o
   2   1  22       11.18        9.29      3.09 o
   3   1  22        4.36        0.00      3.52 o
   4   1  22       64.15       74.40      7.28 o
   5   1  22        4.63       12.24      4.88 o
 -15   2  22        2.13        6.41      5.60 o
 -14   2  22       20.63       23.28      5.40 o
 -13   2  22       26.70       22.25      9.99 o
 -12   2  22       55.29       68.89      6.64 o
 -11   2  22        3.69        4.21      3.88 o
 -10   2  22        0.03        3.32      3.54 o
  -9   2  22        6.62        3.95      3.29 o
  -8   2  22       18.94        7.08      2.44 o
  -7   2  22        1.95        0.00      2.15 o
  -6   2  22        0.46        0.00      2.84 o
  -5   2  22        3.16        1.32      2.92 o
  -4   2  22        8.67        8.20      4.01 o
  -3   2  22       22.86       27.93      4.79 o
  -2   2  22      215.05      245.75     10.90 o
  -1   2  22       33.68       40.58      7.16 o
   0   2  22        1.77        0.76      2.36 o
   1   2  22        8.09        9.63      3.06 o
   2   2  22       56.25       55.94      4.75 o
   3   2  22        7.36        6.24      4.35 o
   4   2  22       10.67       11.87      3.57 o
 -14   3  22        3.22        3.81      4.28 o
 -13   3  22       38.48       50.92      6.61 o
 -12   3  22        2.95        0.00      3.68 o
 -11   3  22       41.08       46.36      5.63 o
 -10   3  22        4.13        1.97      4.13 o
  -9   3  22        4.87        0.00      3.06 o
  -8   3  22        5.11        1.85      2.23 o
  -7   3  22        0.35        0.00      2.20 o
  -6   3  22        0.28        0.05      1.79 o
  -5   3  22       66.59       55.64      4.30 o
  -4   3  22        0.26        0.78      2.46 o
  -3   3  22       15.06       14.09      3.04 o
  -2   3  22      109.12      122.92      5.10 o
  -1   3  22        0.00        0.00      2.27 o
   0   3  22        6.69        7.45      2.86 o
   1   3  22       30.86       32.81      3.72 o
   2   3  22        5.89        5.32      4.27 o
   3   3  22        0.11        0.00      2.76 o
 -13   4  22       28.10       34.44      3.51 o
 -12   4  22      101.89      130.38      5.66 o
 -11   4  22        1.32        0.00      2.10 o
 -10   4  22       12.13       17.53      2.89 o
  -9   4  22        1.59        0.00      1.82 o
  -8   4  22        0.86        0.00      1.46 o
  -7   4  22        2.49        6.68      1.87 o
  -6   4  22       13.38       15.05      1.70 o
  -5   4  22        1.92        0.00      1.28 o
  -4   4  22       14.92       18.28      1.78 o
  -3   4  22        0.18        1.18      1.33 o
  -2   4  22        3.16        0.68      1.54 o
  -1   4  22        7.58        2.84      1.73 o
   0   4  22        0.17        0.00      1.52 o
   1   4  22        1.26        0.78      1.76 o
   2   4  22       14.90       17.25      2.22 o
 -11   5  22        4.01        3.10      3.61 o
 -10   5  22        6.76        4.76      2.93 o
  -9   5  22       11.98       21.08      3.53 o
  -8   5  22        0.27        2.16      2.33 o
  -7   5  22        0.11        3.96      2.03 o
  -6   5  22        9.12       13.72      2.51 o
  -5   5  22        3.77        1.18      1.93 o
  -4   5  22        1.45        2.75      2.03 o
  -3   5  22       31.05       34.71      3.13 o
  -2   5  22       73.15       79.94      5.43 o
  -1   5  22        0.46        0.00      2.57 o
   0   5  22        0.03        0.00      2.67 o
 -15   0  23      103.69      131.64      9.51 o
 -13   0  23        2.91        0.00      3.84 o
 -11   0  23        4.36       14.59      4.49 o
  -9   0  23       86.50      117.29      8.11 o
  -7   0  23       25.20       40.39      5.50 o
  -5   0  23       52.85       53.90      7.90 o
  -3   0  23       17.00       21.45      4.72 o
  -1   0  23       19.79       27.57      5.14 o
   1   0  23       18.26       22.08      5.02 o
   3   0  23        0.00        0.00      3.80 o
 -15   1  23       59.96       84.91      7.94 o
 -14   1  23       21.65       32.26      5.68 o
 -13   1  23       53.39       62.60      5.41 o
 -12   1  23        5.86        8.45      3.33 o
 -11   1  23       10.51       16.42      3.80 o
 -10   1  23        0.05        0.83      2.52 o
  -9   1  23        0.04        0.00      2.32 o
  -8   1  23        5.81        4.92      2.63 o
  -7   1  23       20.91       24.44      3.33 o
  -6   1  23        0.00        0.00      2.11 o
  -5   1  23       24.05       24.50      3.31 o
  -4   1  23        0.01        0.00      2.02 o
  -3   1  23       81.14       92.87      5.16 o
  -2   1  23       24.65       30.62      3.54 o
  -1   1  23        8.48       12.20      2.94 o
   0   1  23       12.36       15.57      3.24 o
   1   1  23       12.08       17.00      4.84 o
   2   1  23        0.23        0.00      4.20 o
   3   1  23        4.49        6.79      3.80 o
   4   1  23        0.12        0.00      3.87 o
 -14   2  23        0.41        0.08      7.01 o
 -13   2  23        0.00        2.66      6.46 o
 -12   2  23       11.32        8.14      4.08 o
 -11   2  23        2.33        0.00      3.56 o
 -10   2  23        6.58        1.96      3.91 o
  -9   2  23       50.96       61.23      6.26 o
  -8   2  23        1.84        0.02      3.38 o
  -7   2  23        1.21        1.33      2.24 o
  -6   2  23        0.83        0.00      3.53 o
  -5   2  23       34.57       38.86      5.33 o
  -4   2  23        0.07        0.00      3.31 o
  -3   2  23        3.72        5.60      3.47 o
  -2   2  23        9.90        9.51      4.11 o
  -1   2  23       10.24       10.96      4.27 o
   0   2  23        4.22        4.27      2.74 o
   1   2  23       39.07       46.54      4.49 o
   2   2  23        6.29       10.05      3.31 o
   3   2  23        0.44        1.25      3.10 o
 -13   3  23       19.60       25.27      5.57 o
 -12   3  23        8.42       13.19      4.66 o
 -11   3  23        7.50        0.11      6.01 o
 -10   3  23       25.20       25.80      4.75 o
  -9   3  23        0.07        0.00      3.60 o
  -8   3  23        2.41        1.02      2.18 o
  -7   3  23        1.86        0.52      2.84 o
  -6   3  23        0.84        1.52      2.20 o
  -5   3  23        0.74        0.00      2.36 o
  -4   3  23       43.09       50.44      4.34 o
  -3   3  23       17.88       20.54      3.75 o
  -2   3  23       25.07       28.00      3.20 o
  -1   3  23        3.31        5.29      2.27 o
   0   3  23        0.22        0.00      2.54 o
   1   3  23       20.01       23.17      3.68 o
   2   3  23       19.32       20.30      3.63 o
 -12   4  23       11.85       12.71      3.27 o
 -11   4  23        4.85        5.50      3.28 o
 -10   4  23        0.01        0.68      2.33 o
  -9   4  23        6.86        0.00      2.25 o
  -8   4  23        2.62        0.00      2.15 o
  -7   4  23        9.22        7.76      1.72 o
  -6   4  23        3.87        2.64      1.54 o
  -5   4  23        4.79        2.93      1.93 o
  -4   4  23        0.03        0.00      1.73 o
  -3   4  23       39.49       45.66      2.67 o
  -2   4  23        6.81        6.95      1.87 o
  -1   4  23        1.64        0.00      1.65 o
   0   4  23        4.19        2.85      1.71 o
  -9   5  23        0.91        6.20      7.01 o
  -8   5  23        6.42        8.41      3.14 o
  -7   5  23       13.67       18.74      2.96 o
  -6   5  23        3.18        3.96      2.38 o
  -5   5  23        4.36        3.38      2.29 o
  -4   5  23       13.38       16.38      2.90 o
  -3   5  23       14.03       18.72      4.24 o
 -14   0  24        5.48        9.55      4.95 o
 -12   0  24       49.06       67.93      7.15 o
 -10   0  24        2.14        5.74      3.96 o
  -8   0  24        0.55        0.00      3.24 o
  -6   0  24       29.58       31.17      5.16 o
  -4   0  24        8.96       17.37      4.68 o
  -2   0  24       31.51       31.01      5.55 o
   0   0  24       28.01       34.78      6.97 o
   2   0  24       17.53       23.37      5.31 o
 -14   1  24      138.76      186.71     18.57 o
 -13   1  24       11.99       15.98      4.89 o
 -12   1  24        5.49       15.88      4.64 o
 -11   1  24        9.62       10.34      3.52 o
 -10   1  24       21.05       25.30      4.16 o
  -9   1  24        2.35        2.69      2.95 o
  -8   1  24        6.22        6.73      2.74 o
  -7   1  24       15.81       21.55      3.38 o
  -6   1  24       17.51       13.49      3.04 o
  -5   1  24        1.68        0.85      2.32 o
  -4   1  24       29.33       30.85      3.67 o
  -3   1  24        0.81        2.02      2.52 o
  -2   1  24       33.61       37.51      3.97 o
  -1   1  24        0.14        0.00      3.42 o
   0   1  24        0.33        4.13      3.85 o
   1   1  24        4.86        0.92      3.57 o
   2   1  24       13.31       10.72     10.71 o
 -13   2  24        8.63       16.73      7.49 o
 -12   2  24       55.29       74.91      7.28 o
 -11   2  24        7.12        8.76      6.65 o
 -10   2  24       11.65       16.04      4.63 o
  -9   2  24       74.53       71.30      6.88 o
  -8   2  24        2.21        1.40      3.60 o
  -7   2  24       19.87       22.63      4.08 o
  -6   2  24        3.49        0.30      3.29 o
  -5   2  24        2.94        2.25      3.82 o
  -4   2  24        1.01        0.00      3.41 o
  -3   2  24        5.42        7.20      3.93 o
  -2   2  24        4.44        5.05      4.12 o
  -1   2  24        4.17       12.89      5.43 o
   0   2  24        2.10        0.00      2.81 o
   1   2  24       12.62        9.50      3.41 o
   2   2  24        0.10        0.00      2.95 o
 -12   3  24        8.60        9.40      4.50 o
 -11   3  24       11.79       12.74      5.14 o
 -10   3  24       10.82       10.66      4.49 o
  -9   3  24        7.66       10.35      4.22 o
  -8   3  24        0.17        3.11      3.59 o
  -7   3  24       34.29       32.43      3.78 o
  -6   3  24        6.32        3.98      2.49 o
  -5   3  24        1.78        0.00      2.23 o
  -4   3  24       15.04       14.75      3.26 o
  -3   3  24        2.51        6.01      2.38 o
  -2   3  24        2.51        2.54      2.30 o
  -1   3  24        0.97        0.00      2.20 o
   0   3  24        9.59       11.40      2.98 o
 -10   4  24       11.64        9.40      2.85 o
  -9   4  24       37.58       37.13      3.61 o
  -8   4  24       12.10        8.28      2.88 o
  -7   4  24        0.03        0.00      1.49 o
  -6   4  24        9.80       10.94      1.88 o
  -5   4  24        0.01        0.48      1.57 o
  -4   4  24        0.11        0.00      1.54 o
  -3   4  24        5.60        9.33      1.84 o
  -2   4  24       25.53       29.63      2.44 o
 -13   0  25      135.49      176.70     10.75 o
 -11   0  25       12.78       17.33      5.11 o
  -9   0  25       94.16      117.31      8.62 o
  -7   0  25       44.35       46.26      6.10 o
  -5   0  25        3.20        2.10      3.75 o
  -3   0  25       55.83       60.44      7.88 o
  -1   0  25        0.20        2.38      3.73 o
   1   0  25        2.69        2.21      3.89 o
 -13   1  25        5.83        7.28      4.71 o
 -12   1  25        1.89        0.00      3.93 o
 -11   1  25       11.37       15.12      4.84 o
 -10   1  25        2.68        3.39      4.11 o
  -9   1  25       46.05       66.31      6.44 o
  -8   1  25        3.07        4.98      3.14 o
  -7   1  25       18.27       33.44      4.44 o
  -6   1  25        0.39        0.00      2.73 o
  -5   1  25        0.00        0.31      2.82 o
  -4   1  25        0.16        0.43      3.90 o
  -3   1  25       99.09      104.38      8.13 o
  -2   1  25       12.73       18.44      4.83 o
  -1   1  25       11.36        8.31      4.25 o
   0   1  25       11.94        6.97      4.09 o
   1   1  25        1.66        3.67      4.28 o
 -12   2  25        1.08        5.15      4.76 o
 -11   2  25       69.25       96.40      9.71 o
 -10   2  25        0.45        0.81      3.90 o
  -9   2  25       31.13       42.50      5.88 o
  -8   2  25       12.15       10.11      4.10 o
  -7   2  25        2.49        1.44      2.46 o
  -6   2  25        9.45        9.86      4.02 o
  -5   2  25        2.21        2.42      3.47 o
  -4   2  25        0.83        1.84      4.56 o
  -3   2  25       54.15       62.28      6.55 o
  -2   2  25        2.99        0.00      3.73 o
  -1   2  25        8.63        8.75      3.48 o
   0   2  25       36.88       45.95      4.81 o
 -10   3  25        4.03        7.45      4.45 o
  -9   3  25       85.60      106.59     14.70 o
  -8   3  25        0.54        0.00      3.95 o
  -7   3  25        0.63        0.00      2.81 o
  -6   3  25       10.30        4.00      2.93 o
  -5   3  25        5.27        2.74      4.13 o
  -4   3  25        1.34        2.36      2.91 o
  -3   3  25       39.23       45.81      3.76 o
  -2   3  25       31.01       40.27      3.68 o
  -6   4  25        2.72        0.38      1.51 o
 -10   0  26       33.10       56.79      7.01 o
  -8   0  26       58.38       75.63     12.32 o
  -6   0  26       18.27       17.18      4.97 o
  -4   0  26        2.84        5.13      4.08 o
  -2   0  26        0.75        6.22      4.40 o
 -11   1  26        1.42        1.13      9.15 o
 -10   1  26       20.02       31.95      5.80 o
  -9   1  26        9.98        6.72      4.31 o
  -8   1  26       22.24       24.59      5.48 o
  -7   1  26        0.44        0.00      3.56 o
  -6   1  26        0.59        0.00      3.77 o
  -5   1  26       10.08        7.77      4.43 o
  -4   1  26       54.89       73.14      7.29 o
  -3   1  26        5.93        8.54      3.98 o
  -2   1  26        5.44        3.09      3.91 o
 -10   2  26        0.61        0.00      4.03 o
  -9   2  26        1.42        8.36      4.59 o
  -8   2  26       30.21       28.51      5.82 o
  -7   2  26       34.01       31.52      4.11 o
  -6   2  26       14.52        9.76      5.37 o
  -5   2  26        1.97        3.08      4.34 o
  -4   2  26        6.34        2.94      4.21 o
  -3   2  26        1.05        1.27      6.44 o
  -7   3  26        0.57        0.00      2.55 o
  -6   3  26        1.47        0.00      2.63 o
  -9   0  27       45.87       50.70      7.45 o
  -7   0  27      108.07      112.51      8.90 o
  -5   0  27       17.07       31.54      7.42 o
  -8   1  27        5.79        4.96      6.15 o
  -7   1  27        1.16        5.49      4.29 o
  -6   1  27        0.49        0.00      4.17 o
  -5   1  27       44.00       53.79      7.57 o
 
